# Supplementary material for: Plasma cell-free DNA methylation marks for episodic memory impairment: a pilot twin study
Source: Sci Rep. 2020 Aug 25;10:14192. doi: 10.1038/s41598-020-71239-9 (PMC7447764; doi:10.1038/s41598-020-71239-9)
Supplement: Supplementary file 2 — Supplementary file2 [file 41598_2020_71239_MOESM2_ESM.xlsx]

## Sheet: PQLseq_analysis_results
Genomic location	chr	start	context	pval (EMz-score)	adj.pval (window)	FDR (window)	h2	sigma2	converged	coef_(Intercept)	coef_EMz-scores	coef_mZygosity2	coef_mGenderMale	coef_mAPOE34	coef_mAPOE44	coef_Age	se_(Intercept)	se_EMz-scores	se_mZygosity2	se_mGenderMale	se_mAPOE34	se_mAPOE44	se_Age	pvalue_(Intercept)	pvalue_EMz-scores	pvalue_mZygosity2	pvalue_mGenderMale	pvalue_mAPOE34	pvalue_mAPOE44	pvalue_Age	closest gene	distance to TSS	2nd closest gene	Distance to TSS
chr16_46390784	chr16	46390784	CpG	0.000203831	0.10848	0.746313	1	0.00694014	TRUE	2.25736	-0.0878301	-0.137347	0.0141952	-0.00530103	-0.293431	-0.00655569	3.73321	0.023647	0.120185	0.102584	0.11008	0.203355	0.0499735	0.545399	0.000203831	0.253124	0.889943	0.961592	0.149035	0.89563	SHCBP1	230842
chr2_90381762	chr2	90381762	CpG	0.00106054	0.125599	0.778741	NA	0	TRUE	11.209	-0.197866	-0.654476	-0.154604	-0.225835	-0.982208	-0.135956	7.33646	0.0604364	0.237403	0.197572	0.227593	0.475219	0.0981089	0.126551	0.00106054	0.00583681	0.433909	0.321063	0.038748	0.165818	NONE
chr1_143195050	chr1	143195050	CpG	0.00112909	0.364351	0.862005	NA	0	TRUE	21.4375	-0.214835	0.250509	-0.00702339	-0.609799	-0.48207	-0.26488	9.21472	0.0659769	0.26369	0.236257	0.279868	0.645062	0.123302	0.0199952	0.00112909	0.342106	0.976284	0.0293405	0.454868	0.0316961	HIST2H3PS2	710916
chr16_46394361	chr16	46394361	CpG	0.00211512	0.468038	0.871727	0	0.0146806	TRUE	8.5023	-0.213408	0.0351849	-0.112151	-0.229191	-1.27619	-0.0962018	8.2294	0.0694333	0.268955	0.229705	0.266777	0.565462	0.109901	0.301528	0.00211512	0.895917	0.62538	0.39028	0.0240142	0.381385	SHCBP1	227265
chr16_46383708	chr16	46383708	CpG	0.00231023	0.349693	0.862005	0	0.0853116	TRUE	-16.9965	0.521211	-0.942969	0.431262	1.07094	2.05593	0.262891	15.51	0.171049	0.541191	0.412028	0.595468	1.27537	0.207203	0.273147	0.00231023	0.0814395	0.295246	0.0721011	0.106956	0.204526	SHCBP1	237918
chr2_90385973	chr2	90385973	CpG	0.00239543	0.436275	0.871727	1	0.153053	TRUE	-8.28463	0.249906	-0.172617	0.221167	0.291673	-0.600991	0.128078	16.0417	0.0823075	0.506233	0.435967	0.435997	0.768792	0.214986	0.605544	0.00239543	0.733117	0.611943	0.503509	0.434371	0.551343	NONE
chr16_46389093	chr16	46389093	CpG	0.00355829	0.692648	0.969029	1	0.542883	TRUE	-26.7506	0.318802	-0.185553	0.362746	1.18967	2.97247	0.377729	25.3326	0.109371	0.813733	0.719737	0.538109	1.11146	0.33945	0.290979	0.00355829	0.819626	0.614263	0.0270474	0.00748691	0.265808	SHCBP1	232533
chr1_143266453	chr1	143266453	CpG	0.00390573	0.495065	0.876322	1	0.103465	TRUE	16.6785	-0.415161	-0.632357	-0.859725	0.0797285	-0.81548	-0.190617	20.3411	0.14387	0.595231	0.551852	0.583122	1.32565	0.27203	0.412249	0.00390573	0.288067	0.119259	0.891247	0.538453	0.483476	HIST2H3PS2	639513
chr16_46398317	chr16	46398317	CpG	0.00406021	0.0562382	0.746313	1	0.298921	TRUE	18.2543	-0.147887	-0.15591	-0.0575709	-0.521887	-1.09048	-0.224181	17.3728	0.0514669	0.582862	0.514447	0.28858	0.50454	0.232889	0.293378	0.00406021	0.789091	0.910896	0.0705337	0.030669	0.335744	SHCBP1	223309
chr1_143220611	chr1	143220611	CpG	0.00487376	0.212403	0.835596	1	0.791792	TRUE	39.9613	-0.379232	0.909059	-0.015284	-1.6794	-3.04334	-0.520838	32.5478	0.134706	1.03092	0.90174	0.809265	1.21131	0.436379	0.219532	0.00487376	0.377887	0.986477	0.0379668	0.01199	0.232657	HIST2H3PS2	685355
chr16_46394043	chr16	46394043	CpG	0.00516183	0.000291766	0.584115	NA	0	TRUE	4.05991	-0.340231	-0.289946	-0.158068	0.194259	-0.342312	-0.0362781	12.537	0.121652	0.42011	0.35664	0.403143	0.949078	0.167108	0.746064	0.00516183	0.490089	0.657612	0.629905	0.71834	0.828135	SHCBP1	227583
chr1_143220267	chr1	143220267	CpG	0.00571009	0.0905878	0.746313	1	0.0679598	TRUE	2.91247	-0.14325	-0.277227	-0.0291684	0.138387	0.0259591	-0.0224579	10.0907	0.0518273	0.318837	0.282604	0.287544	0.491504	0.135158	0.772866	0.00571009	0.384576	0.917794	0.630324	0.957879	0.86803	HIST2H3PS2	685699
chr16_46398598	chr16	46398598	CpG	0.00582925	0.430293	0.871727	NA	0	TRUE	-3.70912	0.198029	-0.208524	0.105103	0.324759	0.73995	0.062987	7.67726	0.0718215	0.270915	0.223737	0.283379	0.542683	0.102564	0.629003	0.00582925	0.441477	0.638523	0.251785	0.172724	0.539136	SHCBP1	223028
chr16_34593119	chr16	34593119	CpG	0.00628721	0.510381	0.884966	1	0.116107	TRUE	-22.7586	0.282933	-0.255298	0.227978	0.243664	1.67084	0.330989	16.4515	0.103547	0.511023	0.421614	0.45729	0.98802	0.220293	0.166548	0.00628721	0.61737	0.588695	0.594142	0.0908179	0.132969	ENSG00000259680	-747891
chr1_143264606	chr1	143264606	CpG	0.00638861	0.541679	0.897405	NA	0	TRUE	-1.20865	-0.121323	0.34515	-0.0349959	-0.48368	-0.309122	0.0419728	6.24608	0.0444871	0.187755	0.159083	0.191701	0.394291	0.0837342	0.846563	0.00638861	0.0660176	0.825883	0.0116325	0.433043	0.616186	HIST2H3PS2	641360
chr16_34582316	chr16	34582316	CpG	0.00659977	0.183303	0.796358	1	0.0965721	TRUE	-1.79081	-0.167269	-0.112591	0.147628	0.0546983	-0.510528	0.0350355	11.6865	0.0615778	0.3839	0.327182	0.290515	0.563977	0.156728	0.878211	0.00659977	0.769307	0.651839	0.850657	0.365345	0.823113	ENSG00000259680	-737088
chr16_46390635	chr16	46390635	CpG	0.00815898	0.0253736	0.743742	NA	0	TRUE	-6.00827	0.0857592	-0.175532	0.0242197	0.211772	0.811471	0.103514	3.58771	0.032418	0.130073	0.098112	0.115849	0.306872	0.0481246	0.0939969	0.00815898	0.177178	0.805018	0.0675499	0.00818531	0.0314802	SHCBP1	230991
chr1_125180203	chr1	125180203	CpG	0.00860141	0.18493	0.797911	1	0.0798594	TRUE	-4.17128	-0.108869	0.1095	0.22236	0.0635085	0.461201	0.0725026	9.77631	0.0414344	0.321034	0.280906	0.229202	0.395556	0.131086	0.669618	0.00860141	0.733039	0.428604	0.781715	0.243632	0.580201	NONE
chr2_90398199	chr2	90398199	CpG	0.00876261	0.474331	0.871727	1	0.000279812	TRUE	11.907	-0.166531	-0.0836756	-0.196592	-0.21629	-0.783387	-0.141718	7.5463	0.0635329	0.247584	0.209777	0.243487	0.535916	0.100866	0.114597	0.00876261	0.735387	0.348683	0.37438	0.143804	0.160017	NONE
chr10_42079300	chr10	42079300	CpG	0.00892221	0.380754	0.862005	NA	0	TRUE	-1.29421	-0.286996	0.0216507	0.369277	-0.0545316	0.442	0.0400996	11.1459	0.109749	0.385573	0.320293	0.36044	1.12965	0.14928	0.907561	0.00892221	0.955221	0.248937	0.879745	0.695595	0.788223	ZNF33B	559244
chr16_34593120	chr16	34593120	CpG	0.00945301	0.510381	0.884966	1	0.00521304	TRUE	-6.98001	-0.134117	-0.221132	0.0743708	-0.0047212	-0.252516	0.113775	6.18028	0.0516783	0.222093	0.166656	0.19343	0.402741	0.082864	0.258729	0.00945301	0.319407	0.655415	0.980527	0.530663	0.169741	ENSG00000259680	-747892
chr16_46394762	chr16	46394762	CpG	0.0100851	0.0714344	0.746313	0.9845	0.0739304	TRUE	8.69234	-0.118576	-0.034813	-0.23412	-0.273136	-0.666634	-0.0878974	9.89459	0.0460865	0.31842	0.277031	0.247336	0.430406	0.132577	0.379676	0.0100851	0.91294	0.398052	0.269458	0.121418	0.507336	SHCBP1	226864
chr16_46387247	chr16	46387247	CpG	0.0102885	0.0671538	0.746313	1	0.0522653	TRUE	-3.80724	0.143278	-0.0768921	-0.0270914	0.552774	1.22885	0.0730372	9.43671	0.0558377	0.305581	0.264828	0.262426	0.595005	0.126388	0.686617	0.0102885	0.80133	0.91852	0.0351695	0.038896	0.563345	SHCBP1	234379
chr1_143264737	chr1	143264737	CpG	0.0104788	0.572051	0.911821	1	0.0125794	TRUE	7.81285	-0.086846	-0.255733	-0.104914	-0.0839628	-0.3129	-0.0877526	5.70623	0.0339293	0.177325	0.152715	0.170928	0.308766	0.0763624	0.170944	0.0104788	0.149254	0.492089	0.623273	0.310875	0.25049	HIST2H3PS2	641229
chr16_46394099	chr16	46394099	CpG	0.0113343	0.0174076	0.743742	1	0.676662	TRUE	16.0277	-0.397387	-0.609623	-0.11827	-0.362838	-1.22279	-0.196709	30.2127	0.156932	0.979891	0.843695	0.77387	1.28408	0.404509	0.595768	0.0113343	0.533854	0.888517	0.639168	0.340962	0.62676	SHCBP1	227527
chr16_34573053	chr16	34573053	CpG	0.0113658	0.0273894	0.743742	1	0.141245	TRUE	10.1386	-0.113384	-0.0388398	0.104789	-0.402988	-0.164051	-0.130419	12.8441	0.0447938	0.419429	0.366132	0.285566	0.517137	0.172086	0.429904	0.0113658	0.92622	0.774721	0.158188	0.75107	0.44853	ENSG00000259680	-727825
chr16_46400581	chr16	46400581	CpG	0.0116545	0.838395	0.996187	1	0.439189	TRUE	-18.8047	0.143729	-0.339465	0.427784	0.767904	1.49682	0.266488	20.7246	0.0569801	0.703912	0.622552	0.312377	0.556511	0.277908	0.364216	0.0116545	0.629625	0.491991	0.0139612	0.00715257	0.337605	SHCBP1	221045
chr1_125182646	chr1	125182646	CpG	0.0120935	0.421099	0.862005	NA	0	TRUE	-27.1624	0.200922	0.189302	-0.0871219	0.542424	0.383001	0.381435	10.6218	0.0800676	0.28162	0.274285	0.322597	0.602166	0.142408	0.0105509	0.0120935	0.501462	0.750764	0.0926798	0.524751	0.00739614	NONE
chr16_34592609	chr16	34592609	CpG	0.0122083	0.633959	0.947959	NA	0	TRUE	1.54178	-0.0732788	0.0608074	0.0502999	-0.183591	-0.216881	-0.00607106	3.4742	0.0292406	0.112018	0.0949779	0.111821	0.254606	0.0464173	0.657201	0.0122083	0.587241	0.596392	0.100627	0.394308	0.895939	ENSG00000259680	-747381
chr16_34592625	chr16	34592625	CpG	0.0135406	0.460597	0.871727	NA	0	TRUE	14.807	-0.127993	-0.334141	-0.216337	-0.317592	-0.28399	-0.17567	6.35428	0.0518351	0.192604	0.168382	0.185905	0.489124	0.084692	0.0197936	0.0135406	0.0827651	0.198861	0.087571	0.561504	0.038059	ENSG00000259680	-747397
chr16_34585826	chr16	34585826	CpG	0.0144328	0.693247	0.969191	NA	0	TRUE	-6.53701	0.173859	-0.492305	0.280664	0.473823	0.298854	0.114253	7.20842	0.0710701	0.281652	0.202069	0.26924	0.457132	0.0963823	0.364482	0.0144328	0.0804775	0.164848	0.0784321	0.513268	0.235852	ENSG00000259680	-740598
chr1_143215211	chr1	143215211	CpG	0.0150198	0.0272021	0.743742	NA	0	TRUE	-15.4701	0.248812	0.124724	0.15856	0.784367	0.9629	0.220426	14.528	0.102312	0.332599	0.362932	0.434347	0.811644	0.193932	0.286944	0.0150198	0.707663	0.662194	0.0709412	0.235481	0.255699	HIST2H3PS2	690755
chr16_46401599	chr16	46401599	CpG	0.0150225	0.0308828	0.746313	NA	0	TRUE	2.70264	-0.155399	0.494049	0.0790153	-0.436534	-1.56812	-0.0206521	7.93719	0.063902	0.256853	0.219443	0.253551	0.580929	0.106168	0.733477	0.0150225	0.0544211	0.718793	0.0851265	0.0069479	0.845766	SHCBP1	220027
chr16_46387426	chr16	46387426	CpG	0.0154004	0.212565	0.835596	NA	0	TRUE	4.21824	-0.178395	0.0289191	-0.121493	-0.128454	-1.52793	-0.0440688	8.23862	0.073631	0.277815	0.230825	0.267134	0.593045	0.110102	0.608645	0.0154004	0.917094	0.59865	0.630616	0.00998332	0.688969	SHCBP1	234200
chr16_34586879	chr16	34586879	CpG	0.0156776	0.415786	0.862005	NA	0	TRUE	3.45607	0.0719421	-0.0718605	0.0790508	-0.0533108	-0.202865	-0.0268529	3.43516	0.0297732	0.116418	0.0939084	0.117667	0.245323	0.0459242	0.314374	0.0156776	0.537063	0.399908	0.650502	0.408277	0.558734	ENSG00000259680	-741651
chr1_143186818	chr1	143186818	CpG	0.0159995	0.0137739	0.743742	NA	0	TRUE	-23.7591	-0.24302	-0.241312	0.232931	0.54922	0.777142	0.337023	11.2411	0.100883	0.346046	0.307567	0.337754	0.755755	0.150793	0.0345495	0.0159995	0.48559	0.44885	0.103929	0.303809	0.0254166	HIST2H3PS2	719148
chr16_46390402	chr16	46390402	CpG	0.0194703	0.407556	0.862005	0	0.00156772	TRUE	-9.08873	0.120448	-0.41598	0.107328	0.440444	0.206815	0.155172	5.63698	0.0515528	0.201827	0.151013	0.176094	0.42413	0.0754332	0.106888	0.0194703	0.0392957	0.477259	0.012378	0.625818	0.0396793	SHCBP1	231224
chr1_143253189	chr1	143253189	CpG	0.0195511	0.321692	0.862005	1	0.307495	TRUE	-23.8616	0.198572	0.0573798	0.445679	0.693391	1.23836	0.347877	20.0021	0.0850471	0.643753	0.565978	0.47732	0.823166	0.268151	0.232888	0.0195511	0.928976	0.431019	0.146314	0.132481	0.194522	HIST2H3PS2	652777
chr1_125180037	chr1	125180037	CpG	0.0214412	0.0879517	0.746313	NA	0	TRUE	1.55113	0.116815	-0.0748763	-0.167929	0.139221	0.0006289	-0.00406161	6.48848	0.0507864	0.192059	0.179204	0.207092	0.424808	0.0864872	0.811059	0.0214412	0.69664	0.348716	0.501416	0.998819	0.962543	NONE
chr1_143213929	chr1	143213929	CpG	0.0220101	0.602483	0.92074	0	0.0283748	TRUE	1.51419	-0.169471	0.29812	0.546035	-0.351734	0.323366	-0.0164025	8.5126	0.0739984	0.313878	0.261891	0.311381	0.761335	0.114135	0.85882	0.0220101	0.342216	0.0370719	0.258647	0.67103	0.885728	HIST2H3PS2	692037
chr2_90381883	chr2	90381883	CpG	0.0221318	0.489098	0.875044	0	0.0512704	TRUE	0.964163	0.191921	-0.289906	-0.426294	0.670079	1.19267	-0.00186785	10.4029	0.0838781	0.318605	0.272529	0.328904	0.731162	0.139142	0.926156	0.0221318	0.362863	0.117767	0.0416191	0.102849	0.989289	NONE
chr2_90382667	chr2	90382667	CpG	0.0224213	0.584271	0.911979	NA	0	TRUE	5.93773	-0.146032	-0.0214991	0.317113	-0.0448939	-0.57989	-0.0711701	7.20605	0.0639605	0.262552	0.20382	0.23864	0.560753	0.0966056	0.409944	0.0224213	0.934738	0.119744	0.850779	0.301077	0.4613	NONE
chr1_143193532	chr1	143193532	CpG	0.0226923	0.710673	0.976445	0	0.0927685	TRUE	-6.26774	0.345123	0.155945	0.224536	0.721446	1.77287	0.10105	17.7255	0.151464	0.500634	0.473338	0.59918	1.29199	0.237417	0.723639	0.0226923	0.755425	0.635239	0.228568	0.170001	0.670382	HIST2H3PS2	712434
chr4_190179687	chr4	190179687	CpG	0.0228639	0.0228639	0.743742	1	0.0500927	TRUE	0.200919	-0.120547	0.00969026	0.0167301	0.0762591	-1.01124	-0.00736631	9.10023	0.0529715	0.292703	0.249007	0.245449	0.541761	0.121964	0.982385	0.0228639	0.97359	0.946433	0.756035	0.0619599	0.951839	DUX4	5914
chr16_46400999	chr16	46400999	CpG	0.0230335	0.027795	0.743742	NA	0	TRUE	2.39835	-0.145626	0.0411581	-0.0430365	-0.540516	-0.140446	-0.0262482	8.01258	0.0640713	0.268477	0.210794	0.241636	0.622124	0.107605	0.764694	0.0230335	0.87816	0.838226	0.0252929	0.821394	0.807285	SHCBP1	220627
chr16_46380836	chr16	46380836	CpG	0.0232557	0.259699	0.862005	NA	0	TRUE	-11.8412	0.148251	-0.252449	0.253725	0.0940059	0.561563	0.17946	6.97478	0.0653318	0.253667	0.191276	0.246521	0.542421	0.0932968	0.0895621	0.0232557	0.319639	0.184679	0.702959	0.300534	0.0544119	SHCBP1	240790
chr16_34593422	chr16	34593422	CpG	0.0233223	0.119275	0.777981	NA	0	TRUE	12.7414	-0.175511	0.350343	-0.103438	-0.256026	-0.836382	-0.151658	9.04279	0.0773821	0.294506	0.258617	0.292588	0.664061	0.120741	0.158833	0.0233223	0.234205	0.689182	0.381553	0.207852	0.209094	ENSG00000259680	-748194
chr16_46393594	chr16	46393594	CpG	0.0234206	0.0192095	0.743742	0	0.0416882	TRUE	-6.49501	0.213047	0.236279	0.484886	0.0844924	0.518264	0.102959	10.2981	0.093998	0.364058	0.286133	0.366738	0.728762	0.137924	0.528235	0.0234206	0.516328	0.0901479	0.81779	0.476987	0.455368	SHCBP1	228032
chr16_34589413	chr16	34589413	CpG	0.0237912	0.414178	0.862005	1	0.0113309	TRUE	2.07374	-0.198427	0.0343802	0.110817	-0.142699	0.877585	-0.00756178	9.1322	0.0877809	0.361745	0.278108	0.303864	1.09822	0.122426	0.820361	0.0237912	0.924283	0.690285	0.638629	0.424233	0.950749	ENSG00000259680	-744185
chr2_90397923	chr2	90397923	CpG	0.0252795	0.315227	0.862005	NA	0	TRUE	-13.6643	0.218062	0.0790487	-0.0768367	0.923734	1.36328	0.203103	11.2773	0.0974751	0.321658	0.310978	0.372704	0.869621	0.150909	0.22564	0.0252795	0.805873	0.804846	0.0131949	0.116957	0.178346	NONE
chr1_143238245	chr1	143238245	CpG	0.0253049	0.629943	0.947959	NA	0	TRUE	-14.6034	0.173935	-0.674615	-0.412043	0.511638	0.639644	0.218691	9.32029	0.0777638	0.30197	0.254991	0.326575	0.643719	0.124959	0.117151	0.0253049	0.0254798	0.106113	0.11719	0.320384	0.0801011	HIST2H3PS2	667721
chr16_34583184	chr16	34583184	CpG	0.0268785	0.848572	0.996187	NA	0	TRUE	-3.94622	0.0828552	-0.11998	0.0324366	0.0947023	0.0252336	0.0682136	4.47593	0.0374355	0.144247	0.118819	0.145568	0.291722	0.0597847	0.377965	0.0268785	0.405538	0.78486	0.515323	0.93107	0.253875	ENSG00000259680	-737956
chr16_34595396	chr16	34595396	CpG	0.0287188	0.360439	0.862005	1	0.103518	TRUE	10.1466	-0.140475	-0.547256	-0.276377	0.0607399	-0.12229	-0.113332	12.5991	0.0642221	0.406562	0.349399	0.342965	0.723487	0.168704	0.420624	0.0287188	0.178284	0.42894	0.859428	0.865774	0.501723	ENSG00000259680	-750168
chr16_34594878	chr16	34594878	CpG	0.0287218	0.398517	0.862005	1	0.0118836	TRUE	-6.01331	-0.0910521	-0.291233	0.078296	-0.0375849	0.0964375	0.101737	5.79736	0.0416279	0.196764	0.159051	0.177694	0.388925	0.077632	0.299619	0.0287218	0.138842	0.622528	0.832485	0.804166	0.190026	ENSG00000259680	-749650
chr1_125180056	chr1	125180056	CpG	0.0291354	0.0640413	0.746313	NA	0	TRUE	-8.49339	-0.238934	-0.414092	-0.401207	0.0311219	-0.689806	0.152548	10.8372	0.10952	0.380733	0.303361	0.310578	0.675785	0.145771	0.4332	0.0291354	0.276764	0.185989	0.920181	0.307374	0.295335	NONE
chr16_34571896	chr16	34571896	CpG	0.0294027	0.213276	0.835596	NA	0	TRUE	-1.43888	-0.188773	0.210221	-0.224829	-0.101492	-0.202346	0.0361416	9.83093	0.0866707	0.309815	0.279425	0.30991	0.874069	0.131342	0.883635	0.0294027	0.49743	0.421043	0.743298	0.816927	0.783185	ENSG00000259680	-726668
chr16_46387770	chr16	46387770	CpG	0.0311855	0.929025	0.996187	0	0.0193756	TRUE	-0.47651	-0.159201	-0.327783	0.0465101	-0.121689	0.279188	0.0252632	8.49336	0.0738857	0.300688	0.231681	0.256584	0.653392	0.113813	0.955259	0.0311855	0.275665	0.840893	0.63531	0.669168	0.824337	SHCBP1	233856
chr16_34574170	chr16	34574170	CpG	0.0317066	0.950752	0.996187	0.929986	0.0587677	TRUE	12.6649	-0.150513	0.388489	0.348511	-0.484445	-0.858659	-0.166292	10.9318	0.0700685	0.348117	0.296985	0.326541	0.595021	0.146324	0.246645	0.0317066	0.264433	0.240598	0.137925	0.149	0.255761	ENSG00000259680	-728942
chr1_143239794	chr1	143239794	CpG	0.0318066	0.203595	0.835596	1	0.0317458	TRUE	9.64162	-0.235424	-0.320565	-0.671503	-0.540177	-1.17615	-0.107487	15.7837	0.109661	0.471754	0.413147	0.457258	0.776359	0.211583	0.541292	0.0318066	0.49681	0.10409	0.237468	0.129783	0.611443	HIST2H3PS2	666172
chr2_90385963	chr2	90385963	CpG	0.0319387	0.390907	0.862005	1	0.132028	TRUE	4.82737	0.242562	-0.268326	0.530925	0.157827	-0.124799	-0.0354863	17.5169	0.113073	0.585626	0.477026	0.536498	0.907591	0.234489	0.782868	0.0319387	0.646818	0.265713	0.76862	0.890631	0.879712	NONE
chr16_46400741	chr16	46400741	CpG	0.0319471	0.590324	0.911979	NA	0	TRUE	13.7573	-0.154085	0.52231	-0.335068	-0.63365	-1.07156	-0.159787	9.23658	0.0718321	0.285727	0.238101	0.260442	0.560537	0.123773	0.136372	0.0319471	0.0675488	0.159353	0.0149752	0.0559196	0.196713	SHCBP1	220885
chr16_34588291	chr16	34588291	CpG	0.0322638	0.789759	0.986777	NA	0	TRUE	1.22098	-0.0753501	-0.0555877	0.0892342	-0.0953873	0.167875	0.0030449	3.93237	0.0351918	0.136707	0.110724	0.131486	0.316209	0.0525682	0.756185	0.0322638	0.684287	0.420292	0.468173	0.59549	0.95381	ENSG00000259680	-743063
chr16_34573017	chr16	34573017	CpG	0.0332832	0.0195883	0.743742	0	0.0844242	TRUE	11.0761	-0.190625	-0.159495	-0.227293	-0.197035	0.299574	-0.120397	10.4698	0.0895519	0.329067	0.280614	0.322078	0.890591	0.139978	0.2901	0.0332832	0.627898	0.417949	0.540694	0.736587	0.389726	ENSG00000259680	-727789
chr1_143265500	chr1	143265500	CpG	0.0338016	0.73911	0.982897	0	0.00394475	TRUE	3.7547	0.23824	0.249796	0.55153	-0.0605988	1.38848	-0.0317884	14.4731	0.112249	0.522013	0.421293	0.531297	1.20718	0.194097	0.795307	0.0338016	0.632277	0.190488	0.909192	0.250068	0.869908	HIST2H3PS2	640466
chr16_46401416	chr16	46401416	CpG	0.0348087	0.0590282	0.746313	NA	0	TRUE	-0.90173	-0.0693619	0.0564774	0.0342511	-0.120362	-0.513434	0.0388527	3.85982	0.0328639	0.130379	0.106476	0.126283	0.268787	0.0516629	0.81528	0.0348087	0.664885	0.747696	0.340532	0.0561087	0.452025	SHCBP1	220210
chr16_46389727	chr16	46389727	CpG	0.0349962	0.899123	0.996187	NA	0	TRUE	-0.26296	-0.128995	0.407931	0.742957	-0.390299	-0.403229	0.0225821	6.61385	0.0611816	0.267948	0.200284	0.227601	0.490704	0.0888437	0.968285	0.0349962	0.127903	0.000207649	0.0863745	0.411228	0.799359	SHCBP1	231899
chr2_90380805	chr2	90380805	CpG	0.0355285	0.532348	0.896151	1	0.0667488	TRUE	-5.92927	0.150374	-0.501722	-0.178276	0.303791	-0.493031	0.0920243	12.3268	0.0715287	0.371789	0.31869	0.349925	0.695043	0.165066	0.630511	0.0355285	0.177183	0.575886	0.385306	0.478105	0.577185	NONE
chr16_34572128	chr16	34572128	CpG	0.0357786	0.240775	0.852119	0	0.0111772	TRUE	-4.51491	0.22741	0.0767768	0.292955	0.411807	-0.272803	0.0686715	12.2206	0.10832	0.384285	0.324146	0.398798	0.797508	0.163214	0.711792	0.0357786	0.841644	0.366115	0.301781	0.732298	0.673941	ENSG00000259680	-726900
chr16_34588315	chr16	34588315	CpG	0.0361955	0.82163	0.9933	0	0.0145946	TRUE	-7.10841	0.179165	-0.647811	-0.229049	0.632305	0.369165	0.132271	8.84678	0.0855315	0.31085	0.235135	0.293236	0.598681	0.118543	0.421684	0.0361955	0.0371603	0.329999	0.0310602	0.537479	0.264506	ENSG00000259680	-743087
chr2_90390667	chr2	90390667	CpG	0.0363507	0.395083	0.862005	1	0.0299576	TRUE	-8.98015	0.147484	-0.161168	0.308725	-0.0357997	0.0487726	0.136904	10.1611	0.0704659	0.314433	0.261238	0.300339	0.528058	0.136059	0.376815	0.0363507	0.608253	0.237293	0.905119	0.92641	0.314315	NONE
chr16_46395778	chr16	46395778	CpG	0.0369686	0.148618	0.78383	1	0.620359	TRUE	-2.30101	-0.257277	-0.225031	-0.0191143	-0.256265	-1.75543	0.0531718	27.3008	0.123329	0.897341	0.77609	0.599434	1.07119	0.366004	0.932831	0.0369686	0.801987	0.980351	0.669006	0.101262	0.884493	SHCBP1	225848
chr16_34573174	chr16	34573174	CpG	0.03698	0.0273894	0.743742	0	0.0266567	TRUE	13.3243	-0.153326	-0.384899	-0.492371	-0.187038	-0.524552	-0.160274	9.10335	0.073503	0.275774	0.244457	0.267187	0.629465	0.12139	0.143285	0.03698	0.162804	0.0439945	0.483911	0.404659	0.186727	ENSG00000259680	-727946
chr1_143238786	chr1	143238786	CpG	0.0378916	0.27501	0.862005	0.986494	0.029262	TRUE	-4.59748	-0.204197	-0.542196	-0.0924438	0.0666513	0.210108	0.0858127	12.9559	0.0983594	0.396727	0.348942	0.385914	0.737375	0.173942	0.722697	0.0378916	0.171727	0.791066	0.862879	0.775689	0.621772	HIST2H3PS2	667180
chr1_143193431	chr1	143193431	CpG	0.0381557	0.674152	0.954492	0	0.0407575	TRUE	3.60089	-0.216806	0.215067	0.165929	-0.304452	0.842908	-0.0278034	12.381	0.104577	0.379843	0.347188	0.385985	1.16757	0.165445	0.771174	0.0381557	0.571258	0.632706	0.430248	0.470336	0.866542	HIST2H3PS2	712535
chr16_46401139	chr16	46401139	CpG	0.0385076	0.0143455	0.743742	NA	0	TRUE	-22.1553	0.158775	-0.644973	0.00322651	0.842413	0.43376	0.330495	8.21159	0.076725	0.281903	0.211982	0.247868	0.519511	0.110142	0.00697463	0.0385076	0.0221419	0.987856	0.000677226	0.403752	0.00269415	SHCBP1	220487
chr16_46388917	chr16	46388917	CpG	0.0397891	0.122393	0.777981	NA	0	TRUE	6.53174	-0.0814212	0.038754	-0.160719	-0.0684444	-0.344033	-0.0631252	4.75019	0.039603	0.15255	0.133237	0.153668	0.349404	0.0634183	0.169116	0.0397891	0.799463	0.227717	0.656029	0.324807	0.319553	SHCBP1	232709
chr16_46398824	chr16	46398824	CpG	0.0400443	0.299611	0.862005	NA	0	TRUE	2.79969	-0.100488	-0.550466	-0.12746	0.0660869	0.413135	-0.0103582	5.24173	0.0489402	0.197523	0.146991	0.162059	0.478722	0.0701824	0.593261	0.0400443	0.00532243	0.385872	0.683424	0.38814	0.882667	SHCBP1	222802
chr10_42070950	chr10	42070950	CpG	0.0401159	0.170421	0.796358	1	1.38369	TRUE	-35.0222	0.257058	-0.405817	0.712601	1.4906	2.56269	0.492132	38.2831	0.125238	1.26944	1.11919	0.774718	1.19815	0.513406	0.360286	0.0401159	0.749209	0.524313	0.054348	0.0324453	0.337778	ZNF33B	567594
chr2_90397848	chr2	90397848	CpG	0.0403686	0.263768	0.862005	NA	0	TRUE	13.2933	-0.163451	0.0633212	0.119819	-0.0502724	1.12	-0.163485	9.75114	0.0797339	0.311052	0.277395	0.312761	1.10238	0.130352	0.172801	0.0403686	0.838689	0.665784	0.8723	0.309636	0.209776	NONE
chr16_46394912	chr16	46394912	CpG	0.0404605	0.137279	0.78383	NA	0	TRUE	2.95739	-0.0539249	0.0824979	-0.0617431	-0.253501	-0.539628	-0.0240951	3.06548	0.0263174	0.104988	0.0857238	0.104713	0.213096	0.0410112	0.334675	0.0404605	0.431995	0.471367	0.0154817	0.0113308	0.556852	SHCBP1	226714
chr16_46398761	chr16	46398761	CpG	0.040486	0.169287	0.796358	0	0.0054876	TRUE	-5.63299	0.0997077	-0.428806	0.100062	0.273661	0.342679	0.0972481	5.36613	0.0486674	0.180558	0.149522	0.18553	0.383579	0.0717224	0.293842	0.040486	0.0175538	0.503362	0.140206	0.371658	0.175132	SHCBP1	222865
chr16_46387721	chr16	46387721	CpG	0.0416866	0.532106	0.896151	1	0.0295836	TRUE	-9.03706	0.127283	-0.100346	0.022962	0.313702	0.0752718	0.12539	8.84432	0.0624966	0.292192	0.241036	0.258621	0.560004	0.118632	0.306879	0.0416866	0.731278	0.924105	0.225138	0.893076	0.290527	SHCBP1	233905
chr1_143255990	chr1	143255990	CpG	0.0425196	0.841126	0.996187	1	0.0413495	TRUE	-26.3651	0.195672	0.400714	0.455834	0.132301	0.883615	0.364437	14.1012	0.0964663	0.421682	0.370376	0.423169	0.782121	0.189453	0.0615241	0.0425196	0.341973	0.218423	0.754552	0.258574	0.0544005	HIST2H3PS2	649976
chr2_90390791	chr2	90390791	CpG	0.0425509	0.0857183	0.746313	1	0.155001	TRUE	-6.17471	-0.157316	-0.00643718	0.441097	0.11317	-0.298983	0.0970348	15.0572	0.0775683	0.492181	0.425726	0.403503	0.689319	0.201884	0.681745	0.0425509	0.989565	0.300153	0.779119	0.664479	0.630768	NONE
chr16_46401047	chr16	46401047	CpG	0.0428906	0.0381511	0.746313	0	0.0462091	TRUE	4.72032	-0.125974	-0.239311	-0.0669575	-0.21199	-0.728357	-0.0525845	7.22296	0.0622162	0.230603	0.196528	0.234236	0.468962	0.0967126	0.513424	0.0428906	0.29938	0.733328	0.365449	0.120393	0.586635	SHCBP1	220579
chr16_46388718	chr16	46388718	CpG	0.0430092	0.220794	0.835596	1	0.109748	TRUE	-5.84727	-0.0935876	-0.0501461	0.270854	-0.0266785	0.478896	0.089431	11.522	0.0462476	0.376659	0.327276	0.267552	0.48105	0.154367	0.611813	0.0430092	0.894087	0.407896	0.920572	0.319482	0.56236	SHCBP1	232908
chr1_143266984	chr1	143266984	CpG	0.0438323	0.377329	0.862005	NA	0	TRUE	2.66009	-0.202459	-0.380774	-0.156889	0.367178	-0.911603	-0.0112075	10.436	0.100442	0.340368	0.309823	0.338861	0.65069	0.139479	0.798803	0.0438323	0.263264	0.612587	0.278558	0.161221	0.935957	HIST2H3PS2	638982
chr1_143222066	chr1	143222066	CpG	0.0438373	0.691507	0.96811	1	0.169699	TRUE	23.8945	-0.176373	-0.565563	-0.24204	-0.275888	-1.55863	-0.293571	15.8174	0.0875022	0.530309	0.448689	0.405151	0.7189	0.212192	0.130879	0.0438373	0.286208	0.589585	0.495902	0.0301526	0.166507	HIST2H3PS2	683900
chr16_34592848	chr16	34592848	CpG	0.0442231	0.811872	0.9933	1	0.444794	TRUE	-8.93758	-0.172084	-0.486073	-0.334187	0.57006	-0.868193	0.148298	22.4858	0.0855299	0.751306	0.654479	0.47329	0.819175	0.301541	0.691016	0.0442231	0.517651	0.60962	0.228411	0.289218	0.62286	ENSG00000259680	-747620
chr1_143247514	chr1	143247514	CpG	0.0455054	0.155769	0.79455	NA	0	TRUE	-9.03078	0.183081	0.310733	0.40993	0.0269034	0.227132	0.129349	10.6989	0.0915429	0.367395	0.301943	0.379199	0.763722	0.143134	0.398623	0.0455054	0.39768	0.174577	0.943439	0.76616	0.366156	HIST2H3PS2	658452
chr16_46390645	chr16	46390645	CpG	0.04578	0.0345893	0.746313	NA	0	TRUE	1.73717	0.0693222	0.0433168	0.0417307	0.243581	0.643978	-0.000470179	3.83887	0.0347059	0.13501	0.107855	0.127902	0.339118	0.0514071	0.650893	0.04578	0.74833	0.698819	0.0568524	0.057567	0.992703	SHCBP1	230981
chr16_34593324	chr16	34593324	CpG	0.0460583	0.0499515	0.746313	1	0.000590879	TRUE	-3.78075	-0.0817952	0.0205814	-0.00932668	0.0595464	0.360605	0.061048	4.84218	0.041003	0.158257	0.132364	0.156456	0.384048	0.0647222	0.434923	0.0460583	0.896526	0.943826	0.703504	0.347752	0.345562	ENSG00000259680	-748096
chr1_125180005	chr1	125180005	CpG	0.0463398	0.227411	0.841478	0	0.0306605	TRUE	12.97	-0.141927	-0.290302	-0.302247	-0.0442755	-0.452204	-0.163452	8.78431	0.0712382	0.253622	0.237724	0.270575	0.550113	0.117292	0.13981	0.0463398	0.252365	0.203579	0.870019	0.411065	0.163455	NONE
chr1_143256292	chr1	143256292	CpG	0.0472419	0.957832	0.996187	0	0.0505916	TRUE	21.6162	-0.224612	-0.597415	-0.483732	-0.107231	-1.46129	-0.258319	14.7365	0.113204	0.433905	0.416408	0.445654	0.867584	0.19664	0.142419	0.0472419	0.168564	0.245366	0.809854	0.0921205	0.188959	HIST2H3PS2	649674
chr16_46387381	chr16	46387381	CpG	0.047904	0.171759	0.796358	1	0.0372416	TRUE	3.73852	-0.203003	0.0750373	-0.22221	-0.261242	-0.10815	-0.0741591	12.6692	0.102619	0.421529	0.354927	0.421789	0.776956	0.169481	0.767928	0.047904	0.858714	0.531267	0.535675	0.889294	0.661701	SHCBP1	234245
chr16_46398929	chr16	46398929	CpG	0.0487061	0.313861	0.862005	1	0.0264736	TRUE	3.25088	-0.119111	-0.244609	-0.081205	-0.178583	0.124009	-0.0176133	8.48649	0.0604272	0.289576	0.2322	0.246047	0.582603	0.113831	0.701671	0.0487061	0.39827	0.726549	0.467956	0.831441	0.877033	SHCBP1	222697
chr16_34595461	chr16	34595461	CpG	0.0487256	0.360439	0.862005	NA	0	TRUE	-1.45528	0.0818272	-0.187787	0.127294	0.10531	0.612609	0.0395414	4.87786	0.0415159	0.159504	0.128433	0.160306	0.433652	0.0651522	0.765441	0.0487256	0.239068	0.32162	0.511227	0.157751	0.543912	ENSG00000259680	-750233
chr1_143265617	chr1	143265617	CpG	0.0489099	0.73911	0.982897	0	0.00405208	TRUE	-13.1997	0.137411	-0.303091	0.0980646	0.284403	0.693553	0.19203	8.59739	0.0697738	0.261038	0.243397	0.265946	0.520632	0.114791	0.124707	0.0489099	0.245601	0.687021	0.28489	0.182815	0.0943535	HIST2H3PS2	640349
chr16_46393506	chr16	46393506	CpG	0.0495293	0.00810606	0.743742	NA	0	TRUE	2.61912	-0.0973019	-0.416769	-0.237617	-0.263815	-0.179526	-0.0184617	5.4844	0.0495425	0.207366	0.148042	0.178027	0.407624	0.0734065	0.632964	0.0495293	0.0444494	0.10848	0.138372	0.659632	0.801428	SHCBP1	228120
chr16_34583521	chr16	34583521	CpG	0.0498817	0.661943	0.947959	1	0.0269156	TRUE	2.29756	-0.120702	-0.546918	-0.178213	0.235815	-0.0919013	-0.000680433	8.14971	0.0615519	0.287666	0.229109	0.240859	0.521839	0.109235	0.778005	0.0498817	0.0572722	0.436657	0.32755	0.860207	0.99503	ENSG00000259680	-738293
chr1_143223001	chr1	143223001	CpG	0.0505623	0.28984	0.862005	NA	0	TRUE	1.02103	-0.289014	-0.587141	0.237289	-0.355572	-0.738142	0.0163384	16.362	0.14782	0.595318	0.439353	0.487631	1.0151	0.220197	0.950242	0.0505623	0.324003	0.589138	0.46589	0.467128	0.940852	HIST2H3PS2	682965
chr16_46388882	chr16	46388882	CpG	0.0510299	0.24125	0.852119	1	0.0270199	TRUE	4.37958	-0.0917453	-0.00208255	0.128142	-0.126391	-0.487182	-0.0446141	7.30179	0.0470192	0.242492	0.202503	0.207469	0.394484	0.0978812	0.548643	0.0510299	0.993148	0.526871	0.54239	0.216835	0.648535	SHCBP1	232744
chr1_143263439	chr1	143263439	CpG	0.0511636	0.0723794	0.746313	NA	0	TRUE	-9.15358	0.137142	0.275399	0.481146	0.159548	0.950649	0.141084	9.68988	0.0703252	0.279614	0.240914	0.305448	0.735482	0.129174	0.344836	0.0511636	0.32466	0.0458072	0.601433	0.196166	0.274747	HIST2H3PS2	642527
chr16_46391247	chr16	46391247	CpG	0.0522563	0.482019	0.871727	1	0.0120743	TRUE	8.59395	-0.100807	-0.171829	0.102905	-0.100092	-0.402455	-0.107384	6.76957	0.0519354	0.226867	0.190244	0.215447	0.456057	0.0906112	0.204263	0.0522563	0.448809	0.58857	0.642233	0.377525	0.235977	SHCBP1	230379
chr16_34590891	chr16	34590891	CpG	0.0525063	0.0525063	0.746313	NA	0	TRUE	5.12409	-0.120259	-0.00702949	0.161036	-0.28761	-0.246678	-0.0607315	6.86106	0.0620226	0.254193	0.197704	0.232325	0.61532	0.0917936	0.455162	0.0525063	0.977938	0.415341	0.215729	0.688498	0.508221	ENSG00000259680	-745663
chr16_34582815	chr16	34582815	CpG	0.0525105	0.438109	0.871727	0	0.01121	TRUE	6.46805	-0.0687681	-0.25359	-0.114344	-0.0437174	-0.406264	-0.0736685	4.11209	0.0354671	0.133124	0.111492	0.133421	0.275868	0.0550264	0.115734	0.0525105	0.0567914	0.305092	0.743165	0.140839	0.180641	ENSG00000259680	-737587
chr16_46390520	chr16	46390520	CpG	0.0525748	0.0969932	0.746313	NA	0	TRUE	-5.65235	0.0723909	-0.0540098	0.243304	0.392235	0.420678	0.0928066	4.03367	0.0373458	0.142717	0.110386	0.128723	0.292169	0.0541703	0.161127	0.0525748	0.705104	0.0275153	0.00231047	0.149911	0.0866689	SHCBP1	231106
chr16_34572798	chr16	34572798	CpG	0.0539116	0.529911	0.896151	0	0.0123077	TRUE	26.869	-0.152904	0.472913	0.0368236	-0.753724	-1.31247	-0.34598	9.89984	0.0793259	0.323814	0.282233	0.325918	0.794894	0.132195	0.00664584	0.0539116	0.144167	0.896193	0.0207438	0.0987127	0.00886537	ENSG00000259680	-727570
chr1_143218328	chr1	143218328	CpG	0.0540476	0.0796256	0.746313	1	0.808152	TRUE	-1.79512	0.313604	-0.121103	-0.385426	0.865056	-0.164429	0.0679845	34.8899	0.162788	1.06168	0.978268	0.921305	1.46211	0.466873	0.958966	0.0540476	0.909185	0.69359	0.347758	0.910458	0.884224	HIST2H3PS2	687638
chr16_34587383	chr16	34587383	CpG	0.0547501	0.331013	0.862005	NA	0	TRUE	-6.85005	0.13709	-0.0352219	0.33984	-0.0673662	0.0736802	0.109159	8.06141	0.0713695	0.281303	0.219038	0.279786	0.530289	0.107966	0.395473	0.0547501	0.900357	0.12078	0.809727	0.889495	0.311994	ENSG00000259680	-742155
chr10_42070759	chr10	42070759	CpG	0.0549365	0.131291	0.78383	NA	0	TRUE	-7.60405	-0.177153	0.0224896	0.394557	-0.223952	-1.02639	0.120414	10.6883	0.0922969	0.315394	0.273859	0.318049	0.750903	0.143159	0.476813	0.0549365	0.943154	0.149661	0.481343	0.171666	0.400282	ZNF33B	567785
chr10_42070508	chr10	42070508	CpG	0.0556043	0.708796	0.975265	0	0.0148447	TRUE	11.1045	-0.185958	-0.0055301	0.0371053	0.0685556	-0.144929	-0.128188	10.1533	0.0971504	0.304035	0.279209	0.320677	0.746899	0.135827	0.274092	0.0556043	0.985488	0.894277	0.830715	0.846144	0.345292	ZNF33B	568036
chr16_34586834	chr16	34586834	CpG	0.0569206	0.427421	0.868082	1	0.0111424	TRUE	-5.4724	-0.111427	-0.484969	0.264999	0.0655986	0.111596	0.101642	6.94698	0.0585252	0.279474	0.195997	0.215604	0.522298	0.0932236	0.43085	0.0569206	0.0826887	0.176356	0.760933	0.83081	0.275579	ENSG00000259680	-741606
chr2_90397936	chr2	90397936	CpG	0.0578167	0.315227	0.862005	NA	0	TRUE	16.7127	0.168567	-0.0508521	-0.164526	0.0810952	-0.252783	-0.203717	11.4785	0.0888557	0.32548	0.307338	0.358236	0.735606	0.153252	0.145393	0.0578167	0.875846	0.592424	0.820911	0.731118	0.183752	NONE
chr16_46390254	chr16	46390254	CpG	0.0582968	0.511803	0.884966	0.387509	0.0220175	TRUE	-3.47204	-0.0931906	0.164548	0.0847819	-0.327468	-0.783534	0.0704229	6.42096	0.0492171	0.211053	0.174194	0.201077	0.384137	0.0861081	0.58869	0.0582968	0.435596	0.626464	0.103405	0.0413778	0.413447	SHCBP1	231372
chr1_125178991	chr1	125178991	CpG	0.0595208	0.24474	0.852119	NA	0	TRUE	-3.54629	0.0728424	0.317131	0.455866	0.049539	0.0204478	0.0676632	4.41491	0.038657	0.156094	0.130667	0.157686	0.314935	0.0591803	0.421828	0.0595208	0.0421867	0.000485245	0.753397	0.948232	0.252897	NONE
chr16_46386580	chr16	46386580	CpG	0.0613967	0.560056	0.90498	0.967778	0.117786	TRUE	-10.3172	-0.111424	-0.083724	0.265934	0.359528	0.41111	0.13893	12.23	0.0595652	0.395126	0.345586	0.299142	0.518734	0.163893	0.398896	0.0613967	0.832191	0.441587	0.229417	0.428053	0.396612	SHCBP1	235046
chr16_46386293	chr16	46386293	CpG	0.0614037	0.349597	0.862005	1	0.0361384	TRUE	-6.15969	-0.155107	0.0633346	0.306368	0.233279	-0.641216	0.0987195	10.2191	0.0829194	0.356682	0.298664	0.32	0.55351	0.136864	0.546665	0.0614037	0.859064	0.304989	0.466003	0.246678	0.470727	SHCBP1	235333
chr16_46400767	chr16	46400767	CpG	0.0633889	0.455637	0.871727	1	0.0452612	TRUE	3.45971	-0.180194	-0.11622	-0.145832	-0.390282	-0.857952	-0.0194815	12.5022	0.0970635	0.446209	0.339114	0.355999	0.698442	0.16772	0.78199	0.0633889	0.794509	0.667169	0.272947	0.219305	0.90753	SHCBP1	220859
chr16_34582397	chr16	34582397	CpG	0.0636868	0.123176	0.777981	1	0.0948111	TRUE	-10.269	0.0611367	-0.313001	0.0701696	0.236445	0.484065	0.155024	10.0954	0.0329691	0.334156	0.293687	0.196947	0.336551	0.135334	0.309064	0.0636868	0.348918	0.811162	0.229924	0.150345	0.252007	ENSG00000259680	-737169
chr2_90390752	chr2	90390752	CpG	0.0644998	0.134542	0.78383	1	0.376076	TRUE	-14.1112	0.164573	-0.559683	0.0465785	0.856199	0.974891	0.215028	21.2689	0.0890203	0.686064	0.610737	0.468658	0.895841	0.284954	0.507032	0.0644998	0.414622	0.939207	0.0677122	0.276489	0.450486	NONE
chr16_46390684	chr16	46390684	CpG	0.0650576	0.0129721	0.743742	1	0.00938923	TRUE	3.1152	-0.0601989	-0.124777	0.189264	-0.0559671	-0.204398	-0.0183336	4.71586	0.0326306	0.164946	0.131367	0.139364	0.289608	0.063205	0.508881	0.0650576	0.449366	0.149661	0.687986	0.480329	0.771766	SHCBP1	230942
chr16_34587566	chr16	34587566	CpG	0.0664833	0.0999021	0.746313	NA	0	TRUE	9.15003	0.226426	0.661389	0.595043	-0.470994	-0.622346	-0.109776	14.4912	0.123383	0.516359	0.397074	0.580547	0.867264	0.194494	0.527765	0.0664833	0.200239	0.133986	0.417197	0.473006	0.572471	ENSG00000259680	-742338
chr10_42070937	chr10	42070937	CpG	0.0666002	0.144762	0.78383	NA	0	TRUE	8.26522	-0.177154	-0.287536	0.173372	-0.0405973	-0.917498	-0.0828938	10.4357	0.0965754	0.345968	0.298145	0.32824	0.707856	0.139354	0.42835	0.0666002	0.405914	0.560902	0.901567	0.194919	0.551949	ZNF33B	567607
chr16_34576550	chr16	34576550	CpG	0.067064	0.105748	0.746313	1	0.0323991	TRUE	10.5911	-0.140137	0.0267808	0.00897567	-0.00111307	-0.0380368	-0.12779	9.37007	0.0765254	0.327594	0.270521	0.27873	0.592032	0.125855	0.258346	0.067064	0.934845	0.973532	0.996814	0.948773	0.309928	ENSG00000259680	-731322
chr16_34576143	chr16	34576143	CpG	0.0676884	0.957253	0.996187	NA	0	TRUE	-14.2041	-0.148589	-0.069528	-0.186732	-0.0398065	-0.14289	0.20426	9.31436	0.081326	0.30152	0.255394	0.295418	0.707989	0.124599	0.127266	0.0676884	0.817632	0.464687	0.892812	0.840053	0.101143	ENSG00000259680	-730915
chr16_46398209	chr16	46398209	CpG	0.0677182	0.0145784	0.743742	1	0.0657597	TRUE	7.45006	-0.0895292	-0.143562	0.00499711	-0.415223	-0.940716	-0.0821655	9.74502	0.0490067	0.314483	0.268798	0.252447	0.448304	0.130567	0.44457	0.0677182	0.648028	0.985168	0.100013	0.0358708	0.529155	SHCBP1	223417
chr1_143239569	chr1	143239569	CpG	0.0679404	0.0579815	0.746313	NA	0	TRUE	23.8408	-0.125619	-0.17487	-0.419779	-0.545813	-0.974503	-0.294848	9.4829	0.0688172	0.281632	0.261899	0.298695	0.523295	0.126541	0.0119343	0.0679404	0.534656	0.108973	0.0676513	0.0625686	0.0198032	HIST2H3PS2	666397
chr16_46390553	chr16	46390553	CpG	0.0682145	0.1107	0.753815	0	0.00012785	TRUE	2.40089	-0.0563872	-0.184575	0.0880758	-0.0482046	-0.385426	-0.0206259	3.43176	0.030921	0.124447	0.0936711	0.105679	0.236408	0.0461027	0.484171	0.0682145	0.138031	0.347081	0.648287	0.103029	0.654593	SHCBP1	231073
chr16_34576455	chr16	34576455	CpG	0.0686161	0.105748	0.746313	0	0.0286665	TRUE	9.27449	-0.116048	-0.340657	-0.0137239	-0.174202	-1.67915	-0.105358	6.85576	0.0637298	0.247362	0.191989	0.220116	0.417621	0.0920192	0.176118	0.0686161	0.168463	0.943013	0.428703	5.80135e-05	0.252228	ENSG00000259680	-731227
chr16_34593438	chr16	34593438	CpG	0.0701918	0.0235389	0.743742	0.991594	0.195665	TRUE	-2.88295	-0.15569	-0.552826	-0.181698	0.653787	0.372321	0.0619722	16.5227	0.0859848	0.551951	0.477508	0.446317	0.882507	0.221341	0.861485	0.0701918	0.316544	0.703564	0.142962	0.673105	0.779489	ENSG00000259680	-748210
chr16_34586932	chr16	34586932	CpG	0.0705438	0.258304	0.862005	1	0.00215527	TRUE	-1.44958	0.0637056	0.261426	0.0819928	0.194935	0.152734	0.0324249	4.20405	0.0352276	0.137424	0.118009	0.143132	0.287428	0.056231	0.730241	0.0705438	0.057128	0.487178	0.173221	0.595155	0.564185	ENSG00000259680	-741704
chr16_46399265	chr16	46399265	CpG	0.0708066	0.70565	0.973612	1	0.0807808	TRUE	7.44071	-0.0835466	-0.1104	0.114501	-0.115569	-0.583095	-0.0718581	10.1368	0.0462422	0.331272	0.28654	0.241363	0.41788	0.135816	0.462929	0.0708066	0.738937	0.689452	0.632068	0.162906	0.596748	SHCBP1	222361
chr16_46380869	chr16	46380869	CpG	0.0714368	0.259699	0.862005	NA	0	TRUE	-3.92722	-0.102425	-0.437458	-0.226114	-0.0942552	-0.313251	0.0729417	6.57297	0.0568176	0.22716	0.176842	0.2068	0.495038	0.0879526	0.550187	0.0714368	0.0541331	0.201031	0.648549	0.526877	0.406918	SHCBP1	240757
chr1_143214845	chr1	143214845	CpG	0.0738974	0.197948	0.82389	0	0.0896607	TRUE	25.084	-0.164431	0.384864	-0.0332766	-0.788147	-0.847856	-0.337186	11.0535	0.0920025	0.339623	0.303027	0.354524	0.726397	0.147905	0.0232493	0.0738974	0.257127	0.912557	0.0262081	0.243127	0.0226229	HIST2H3PS2	691121
chr16_34583706	chr16	34583706	CpG	0.0740615	0.396268	0.862005	1	0.0170045	TRUE	-1.40308	-0.127533	0.112455	0.0434164	-0.307177	-0.384262	0.0403823	9.02921	0.0713979	0.322955	0.250828	0.28652	0.662211	0.120876	0.876512	0.0740615	0.727685	0.862579	0.283676	0.561732	0.73832	ENSG00000259680	-738478
chr1_143195661	chr1	143195661	CpG	0.0742265	0.810985	0.9933	1	0.0215623	TRUE	0.951044	0.186979	0.212341	0.288835	-0.0628627	1.2158	0.00757544	15.37	0.104738	0.493081	0.442487	0.508733	1.20906	0.205338	0.950661	0.0742265	0.666729	0.513915	0.901658	0.31462	0.970571	HIST2H3PS2	710305
chr16_34586716	chr16	34586716	CpG	0.0756942	0.330263	0.862005	NA	0	TRUE	-20.6856	0.11055	-0.0854308	0.268253	0.469303	0.565924	0.313316	6.68414	0.0622381	0.232385	0.185049	0.231592	0.451169	0.0896771	0.0019699	0.0756942	0.713152	0.147161	0.0427222	0.209715	0.000476164	ENSG00000259680	-741488
chr1_143185291	chr1	143185291	CpG	0.0759739	0.294689	0.862005	NA	0	TRUE	-1.61348	0.113882	-0.319442	-0.189567	0.104635	0.252266	0.0435068	8.33924	0.0641754	0.236602	0.216641	0.254724	0.480898	0.111636	0.846583	0.0759739	0.176976	0.38156	0.681234	0.59988	0.696742	HIST2H3PS2	720675
chr2_90401080	chr2	90401080	CpG	0.0763362	0.664907	0.947959	0	0.00315435	TRUE	-16.9508	0.142738	0.201672	0.699466	-0.0282954	0.975883	0.23223	10.1005	0.0805361	0.322486	0.258203	0.30715	0.660576	0.135442	0.0933039	0.0763362	0.53173	0.00674914	0.926601	0.13959	0.0864161	NONE
chr2_90398220	chr2	90398220	CpG	0.0770142	0.35569	0.862005	NA	0	TRUE	-3.27282	-0.122629	-0.100173	0.0316973	-0.203609	0.218994	0.0662835	8.36696	0.0693492	0.28185	0.225833	0.272931	0.698184	0.112223	0.695679	0.0770142	0.72228	0.888377	0.455662	0.753777	0.554761	NONE
chr16_46394810	chr16	46394810	CpG	0.0774989	0.0537111	0.746313	1	0.0114611	TRUE	-4.42134	0.0556178	0.00214357	0.148342	0.13477	0.408229	0.0741625	4.97833	0.0315046	0.160024	0.134472	0.141988	0.307291	0.0667003	0.374478	0.0774989	0.989312	0.269964	0.342538	0.184021	0.266191	SHCBP1	226816
chr16_34582913	chr16	34582913	CpG	0.0783841	0.412585	0.862005	1	0.00115158	TRUE	8.37547	-0.0428544	0.233805	0.0118264	-0.241819	-0.195369	-0.0966404	3.12895	0.0243472	0.0984445	0.0850101	0.101381	0.223723	0.0418065	0.00743358	0.0783841	0.0175491	0.889357	0.0170678	0.38252	0.0207991	ENSG00000259680	-737685
chr16_34593388	chr16	34593388	CpG	0.0799149	0.160367	0.79455	0	0.0833322	TRUE	-3.22135	0.189425	0.0588729	0.0564681	-0.167684	0.392538	0.0691129	13.1073	0.10817	0.416435	0.334382	0.401043	0.949489	0.175784	0.805861	0.0799149	0.887575	0.865897	0.67586	0.679299	0.694194	ENSG00000259680	-748160
chr1_143256003	chr1	143256003	CpG	0.0805342	0.841126	0.996187	NA	0	TRUE	-11.1751	0.163175	-0.287808	-0.163297	0.46888	0.214524	0.172707	12.6323	0.0933712	0.352347	0.325392	0.372585	0.743971	0.169188	0.376346	0.0805342	0.414025	0.615775	0.208228	0.773079	0.307351	HIST2H3PS2	649963
chr1_143214768	chr1	143214768	CpG	0.0812352	0.777648	0.986777	1	0.0206922	TRUE	-8.62894	0.054355	-0.243088	0.132392	0.303646	0.368764	0.138794	5.62976	0.0311746	0.180758	0.157282	0.151581	0.271396	0.0754308	0.125341	0.0812352	0.178681	0.399927	0.0451564	0.17422	0.0657647	HIST2H3PS2	691198
chr1_125167880	chr1	125167880	CpG	0.0816974	0.411768	0.862005	NA	0	TRUE	-10.8655	0.191954	0.446394	-0.0865105	-0.139546	0.107431	0.168904	16.1839	0.11026	0.402545	0.380573	0.45769	0.978888	0.217094	0.501981	0.0816974	0.26746	0.820178	0.760448	0.912609	0.436557	NONE
chr1_143239799	chr1	143239799	CpG	0.0825051	0.18852	0.807266	NA	0	TRUE	-3.21679	0.165899	-0.0364772	0.0741401	-0.0426766	-0.811131	0.0675151	13.3824	0.0955456	0.36368	0.337434	0.386273	0.661952	0.178835	0.81004	0.0825051	0.920106	0.826091	0.912026	0.220439	0.705781	HIST2H3PS2	666167
chr16_46390156	chr16	46390156	CpG	0.0825406	0.862095	0.996187	NA	0	TRUE	0.985682	-0.056852	0.0483914	0.180619	-0.170814	0.0302969	-0.00700023	3.67693	0.0327463	0.126432	0.105984	0.128959	0.280125	0.0492024	0.788644	0.0825406	0.701907	0.0883428	0.185318	0.913873	0.886863	SHCBP1	231470
chr16_46390817	chr16	46390817	CpG	0.0829803	0.165756	0.796358	0	0.00704735	TRUE	5.92019	-0.0539578	0.224843	0.0681251	-0.305833	-0.248652	-0.056556	3.71981	0.0311238	0.120287	0.101801	0.122707	0.250193	0.0497697	0.111491	0.0829803	0.0615931	0.50337	0.0126887	0.320299	0.255809	SHCBP1	230809
chr16_46392801	chr16	46392801	CpG	0.0832621	0.56134	0.90498	0	0.0864324	TRUE	-5.86675	0.183323	0.00280555	0.456951	0.0996114	0.625548	0.0952145	11.9877	0.105841	0.412519	0.32926	0.420654	0.797971	0.160491	0.62456	0.0832621	0.994574	0.165194	0.812811	0.433085	0.553001	SHCBP1	228825
chr1_143222767	chr1	143222767	CpG	0.0833634	0.210629	0.835596	NA	0	TRUE	3.81291	-0.129536	0.0818554	-0.00656291	0.0503016	-0.297554	-0.0405048	9.58687	0.0748114	0.279655	0.249221	0.292104	0.627561	0.128203	0.690835	0.0833634	0.76975	0.978991	0.863277	0.635397	0.752046	HIST2H3PS2	683199
chr1_125178851	chr1	125178851	CpG	0.0845928	0.348817	0.862005	0	0.0189434	TRUE	3.98705	-0.130716	0.0333894	-0.220542	-0.268128	-0.823414	-0.0343889	9.0655	0.0757936	0.288541	0.250061	0.293376	0.575573	0.121089	0.660078	0.0845928	0.907876	0.377803	0.360748	0.152545	0.776412	NONE
chr1_125182711	chr1	125182711	CpG	0.0850749	0.421099	0.862005	NA	0	TRUE	-13.3875	0.167826	0.191105	0.41602	-0.0074817	0.225579	0.20666	12.7374	0.0974619	0.381527	0.340639	0.411646	0.704258	0.170622	0.293239	0.0850749	0.616444	0.221975	0.985499	0.748735	0.225813	NONE
chr10_42070888	chr10	42070888	CpG	0.0851202	0.163514	0.79455	0.982289	1.80856	TRUE	-43.319	0.242073	-0.986411	0.124387	2.32578	2.72657	0.611589	43.2844	0.140599	1.44999	1.26916	0.955034	1.40254	0.580684	0.316923	0.0851202	0.496322	0.921927	0.0148802	0.0518931	0.292239	ZNF33B	567656
chr16_34582200	chr16	34582200	CpG	0.0854149	0.0561237	0.746313	1	0.0113641	TRUE	-8.48911	-0.118139	0.0866441	-0.114055	-0.156776	0.163363	0.135571	9.18733	0.0686815	0.294786	0.232504	0.255948	0.633766	0.123507	0.355485	0.0854149	0.768817	0.623744	0.540186	0.796588	0.272344	ENSG00000259680	-736972
chr1_143231435	chr1	143231435	CpG	0.0859213	0.905174	0.996187	1	0.223746	TRUE	3.29046	-0.212771	0.0220297	0.277254	0.00800945	-0.173442	-0.0253423	19.3298	0.123897	0.621153	0.536128	0.524074	0.853397	0.259513	0.864832	0.0859213	0.971708	0.605058	0.987806	0.838949	0.922208	HIST2H3PS2	674531
chr1_143184908	chr1	143184908	CpG	0.0862215	0.183775	0.796358	0	0.0154256	TRUE	-4.28165	0.131056	-0.258614	0.0710401	0.140671	-0.150332	0.0705764	10.0284	0.0763875	0.290001	0.264082	0.30865	0.602633	0.134022	0.669414	0.0862215	0.372518	0.787924	0.648561	0.803006	0.598469	HIST2H3PS2	721058
chr16_46389299	chr16	46389299	CpG	0.0877905	0.992672	0.996187	0	0.037022	TRUE	-1.68805	0.106324	0.0112656	0.0908349	-0.00684323	0.351784	0.048152	7.46292	0.0622808	0.233765	0.196004	0.241602	0.517361	0.0998534	0.821052	0.0877905	0.961563	0.643054	0.977403	0.496531	0.629645	SHCBP1	232327
chr16_46386568	chr16	46386568	CpG	0.0878966	0.44327	0.871727	0.974789	0.0897704	TRUE	-6.95197	-0.0838959	-0.0732364	0.0197342	0.085996	-0.0927151	0.100021	10.4523	0.0491597	0.341359	0.298683	0.244282	0.435055	0.140098	0.505978	0.0878966	0.830123	0.947321	0.724812	0.83124	0.475266	SHCBP1	235058
chr1_143220446	chr1	143220446	CpG	0.0887782	0.126608	0.779904	NA	0	TRUE	-4.70475	0.125951	0.668742	0.0855944	-0.0816153	-0.740791	0.0540614	9.45424	0.0740072	0.266469	0.244629	0.277816	0.757969	0.126663	0.618742	0.0887782	0.0120854	0.726418	0.76893	0.328403	0.669516	HIST2H3PS2	685520
chr1_143255520	chr1	143255520	CpG	0.0888912	0.381119	0.862005	1	0.0748334	TRUE	-11.356	0.175667	0.59664	0.666814	-0.0543632	0.221124	0.165567	15.1071	0.103256	0.478162	0.408758	0.476675	0.915914	0.202448	0.452232	0.0888912	0.212112	0.102824	0.909201	0.809226	0.413456	HIST2H3PS2	650446
chr16_34583804	chr16	34583804	CpG	0.0892569	0.821479	0.9933	NA	0	TRUE	-2.14551	0.152638	-0.319398	-0.217318	0.00931121	-0.369471	0.0509471	9.87121	0.0898223	0.322658	0.261984	0.322705	0.745847	0.131608	0.827935	0.0892569	0.322225	0.406816	0.976981	0.620339	0.698673	ENSG00000259680	-738576
chr16_34571978	chr16	34571978	CpG	0.0892604	0.168095	0.796358	NA	0	TRUE	-2.32799	-0.13936	-0.336567	-0.192783	0.467708	-0.712187	0.0506702	8.45748	0.0820097	0.278595	0.243317	0.27947	0.587736	0.11282	0.783118	0.0892604	0.227014	0.428178	0.094218	0.22561	0.653342	ENSG00000259680	-726750
chr16_34586824	chr16	34586824	CpG	0.0893814	0.425965	0.868082	1	0.00465147	TRUE	0.888666	-0.0734013	-0.0334322	0.363326	-0.240255	-0.125427	0.00361091	5.2712	0.043211	0.201797	0.14871	0.170141	0.405854	0.0707509	0.86612	0.0893814	0.868415	0.0145585	0.157924	0.757287	0.959296	ENSG00000259680	-741596
chr16_34593335	chr16	34593335	CpG	0.0898655	0.0536933	0.746313	1	0.182643	TRUE	-18.7772	0.161392	-0.182985	0.424202	0.198034	0.688834	0.268581	16.8159	0.0951545	0.535524	0.46164	0.438563	0.844616	0.225332	0.26415	0.0898655	0.732582	0.358147	0.651592	0.414752	0.233288	ENSG00000259680	-748107
chr1_143265539	chr1	143265539	CpG	0.0899131	0.73911	0.982897	1	0.649177	TRUE	-18.9841	0.240332	-0.828291	-0.117521	1.43037	1.92467	0.288693	29.6858	0.141717	0.944316	0.82775	0.787922	1.22257	0.397593	0.522498	0.0899131	0.380414	0.887098	0.0694676	0.115423	0.467775	HIST2H3PS2	640427
chr1_143265881	chr1	143265881	CpG	0.0899992	0.894238	0.996187	NA	0	TRUE	-1.68511	-0.131314	-0.447982	-0.141506	-0.0661375	-0.633479	0.0330513	10.8782	0.077453	0.321327	0.285369	0.33393	0.566055	0.146037	0.876894	0.0899992	0.163268	0.619987	0.843	0.263092	0.820951	HIST2H3PS2	640085
chr16_46395804	chr16	46395804	CpG	0.0918592	0.160861	0.79455	1	0.0922472	TRUE	-18.5145	0.185074	-0.126399	0.484299	-0.00649579	0.80392	0.272884	15.7764	0.109793	0.505875	0.407254	0.468246	1.0081	0.211255	0.240573	0.0918592	0.802694	0.234368	0.988932	0.425184	0.196452	SHCBP1	225822
chr16_46401073	chr16	46401073	CpG	0.0927575	0.0177465	0.743742	NA	0	TRUE	-1.65988	-0.0920946	-0.244381	0.0300479	-0.207899	-0.26841	0.0487254	6.28305	0.0547847	0.222244	0.173303	0.208001	0.487655	0.0840899	0.791638	0.0927575	0.271503	0.86235	0.317549	0.582038	0.56229	SHCBP1	220553
chr16_34587140	chr16	34587140	CpG	0.0934645	0.566622	0.910415	NA	0	TRUE	-5.10227	0.175601	-0.462219	-0.0388032	0.49052	0.170447	0.10173	10.9093	0.104686	0.354977	0.291445	0.366778	0.712835	0.145329	0.64	0.0934645	0.192879	0.894082	0.1811	0.81102	0.483926	ENSG00000259680	-741912
chr16_46394313	chr16	46394313	CpG	0.094166	0.338353	0.862005	1	0.0281441	TRUE	-17.2358	0.120789	-0.619247	0.0395759	0.683485	-0.0287688	0.256874	9.23276	0.0721635	0.316377	0.245639	0.272867	0.556285	0.123726	0.0619285	0.094166	0.0503114	0.872004	0.012251	0.958755	0.0378795	SHCBP1	227313
chr16_46389554	chr16	46389554	CpG	0.0946983	0.787495	0.986777	1	0.0812941	TRUE	-5.15952	-0.194106	0.899118	0.218771	-0.524121	0.192147	0.0811813	16.3803	0.116153	0.501026	0.447104	0.502703	1.2467	0.219392	0.752775	0.0946983	0.0727249	0.624625	0.29713	0.877512	0.711362	SHCBP1	232072
chr1_143239702	chr1	143239702	CpG	0.09549	0.0954186	0.746313	NA	0	TRUE	-29.0878	0.142818	-0.322128	0.378765	0.651867	1.11487	0.406152	11.0452	0.0856676	0.358272	0.315095	0.369797	0.632431	0.1476	0.00845045	0.09549	0.368592	0.229338	0.0779398	0.0779276	0.0059286	HIST2H3PS2	666264
chr16_46401586	chr16	46401586	CpG	0.0956573	0.0221905	0.743742	1	0.0479511	TRUE	-3.12399	-0.0909146	0.25966	0.171388	-0.0657495	-0.289765	0.0533852	9.27128	0.0545614	0.301852	0.259844	0.266679	0.572554	0.124195	0.736152	0.0956573	0.389666	0.509523	0.805257	0.612792	0.667305	SHCBP1	220040
chr1_143266690	chr1	143266690	CpG	0.096148	0.872543	0.996187	NA	0	TRUE	1.29014	-0.110919	-0.647181	-0.0739466	-0.151706	-0.608213	0.000649861	8.32234	0.0666652	0.296691	0.239573	0.271413	0.567429	0.11166	0.876805	0.096148	0.0291593	0.757581	0.576196	0.283776	0.995356	HIST2H3PS2	639276
chr16_34585741	chr16	34585741	CpG	0.0962533	0.778708	0.986777	0	0.0309387	TRUE	10.4054	-0.135804	-0.029102	0.138941	-0.261171	-0.921345	-0.115684	9.03325	0.0816477	0.325125	0.26192	0.307613	0.560942	0.120863	0.249362	0.0962533	0.928676	0.595785	0.395868	0.100487	0.338491	ENSG00000259680	-740513
chr16_46401037	chr16	46401037	CpG	0.0977697	0.0381511	0.746313	0	0.0501516	TRUE	-0.727713	-0.118667	0.199505	0.102947	-0.209104	-0.219387	0.0292114	8.29144	0.0716691	0.26781	0.228509	0.269278	0.574491	0.111048	0.930062	0.0977697	0.456303	0.652339	0.437432	0.702551	0.792512	SHCBP1	220589
chr16_34582557	chr16	34582557	CpG	0.0978802	0.29352	0.862005	0	0.0311076	TRUE	24.4701	-0.126456	-0.113446	-0.174981	-0.210732	-1.71031	-0.315528	8.90643	0.0763981	0.275181	0.244825	0.291167	0.632762	0.118889	0.00600577	0.0978802	0.68015	0.474784	0.469221	0.00687309	0.00795531	ENSG00000259680	-737329
chr16_46399445	chr16	46399445	CpG	0.0990529	0.750315	0.986777	NA	0	TRUE	4.70189	-0.0445926	0.0751285	0.0195202	-0.205906	-0.437314	-0.0443423	3.162	0.0270346	0.105312	0.0874207	0.105674	0.239991	0.0422627	0.137015	0.0990529	0.475605	0.823309	0.0513544	0.0684232	0.294083	SHCBP1	222181
chr16_46383454	chr16	46383454	CpG	0.0991892	0.789276	0.986777	1	0.119075	TRUE	0.464894	-0.149776	0.25614	0.198024	-0.36678	-0.131292	0.0118909	14.592	0.0908394	0.476549	0.401575	0.414676	0.85334	0.195508	0.974584	0.0991892	0.59093	0.62193	0.376427	0.877723	0.951502	SHCBP1	238172
chr2_90392576	chr2	90392576	CpG	0.10007	0.461567	0.871727	0	0.0388146	TRUE	-10.2653	-0.143701	-0.156037	0.28887	-0.236597	-0.15842	0.148401	10.3457	0.0873819	0.335631	0.276487	0.329094	0.62398	0.138732	0.321084	0.10007	0.641998	0.296121	0.472183	0.799583	0.284756	NONE
chr10_42083604	chr10	42083604	CpG	0.100184	0.73413	0.982897	0	0.138176	TRUE	41.1908	-0.275796	-0.382074	-1.01115	-0.251678	-1.30516	-0.519877	21.8489	0.167763	0.555418	0.584311	0.57623	1.21589	0.290567	0.0593949	0.100184	0.491513	0.08354	0.662281	0.283085	0.0735857	ZNF33B	554940
chr16_34585181	chr16	34585181	CpG	0.100344	0.75571	0.986777	0	0.00100989	TRUE	-4.63463	-0.0869866	-0.257768	0.323911	-0.032082	-0.173308	0.0678702	5.90307	0.0529377	0.217467	0.164517	0.200822	0.455938	0.0789145	0.432381	0.100344	0.235891	0.0489686	0.873075	0.703861	0.389763	ENSG00000259680	-739953
chr16_46394730	chr16	46394730	CpG	0.10075	0.211665	0.835596	1	0.0949662	TRUE	-3.7027	-0.0716862	-0.414872	0.0278484	0.235786	0.601903	0.0727941	10.6553	0.0436784	0.355223	0.305709	0.241992	0.463543	0.142877	0.728216	0.10075	0.242838	0.927418	0.329881	0.194122	0.610411	SHCBP1	226896
chr16_46394579	chr16	46394579	CpG	0.101179	0.580785	0.911979	NA	0	TRUE	-13.1324	0.0816804	0.0436097	0.118128	0.450424	0.0223031	0.192485	5.40848	0.0498305	0.188387	0.149463	0.17537	0.407955	0.072348	0.0151778	0.101179	0.816934	0.429325	0.0102164	0.956401	0.0078015	SHCBP1	227047
chr1_143217546	chr1	143217546	CpG	0.101947	0.53402	0.896151	1	0.0321557	TRUE	1.26744	0.128991	-0.176837	0.119295	0.120843	0.230629	-0.00521861	11.4812	0.0788699	0.313103	0.2986	0.338478	0.609295	0.15336	0.912099	0.101947	0.572218	0.689513	0.721078	0.705046	0.972854	HIST2H3PS2	688420
chr10_42080661	chr10	42080661	CpG	0.102455	0.481433	0.871727	NA	0	TRUE	14.1332	-0.106555	-0.166567	-0.359316	-0.185993	-0.943251	-0.170711	8.15779	0.0652483	0.219767	0.207761	0.230725	0.494445	0.108988	0.083188	0.102455	0.448496	0.0837249	0.420171	0.0564304	0.117272	ZNF33B	557883
chr16_46401038	chr16	46401038	CpG	0.102643	0.0381511	0.746313	0	0.0604338	TRUE	9.71152	-0.139658	-0.258053	0.0409957	-0.12197	-0.705918	-0.10593	9.83374	0.0855657	0.329105	0.264222	0.299647	0.627346	0.13164	0.323363	0.102643	0.432979	0.876698	0.683974	0.260485	0.420999	SHCBP1	220588
chr1_143215896	chr1	143215896	CpG	0.103482	0.587604	0.911979	1	0.0934615	TRUE	16.1831	-0.153187	0.00608678	0.314997	-0.763159	-0.860402	-0.188987	15.2868	0.0940837	0.505655	0.410021	0.459978	0.806508	0.204932	0.289768	0.103482	0.990396	0.442341	0.0970916	0.286051	0.356426	HIST2H3PS2	690070
chr16_46384414	chr16	46384414	CpG	0.103615	0.29801	0.862005	1	0.0386964	TRUE	-2.70765	0.200312	-0.67278	-0.39796	0.467913	1.24618	0.0716998	14.4391	0.123074	0.476065	0.380986	0.468877	1.19169	0.193101	0.851251	0.103615	0.157594	0.29623	0.318307	0.295688	0.710409	SHCBP1	237212
chr10_42073514	chr10	42073514	CpG	0.1037	0.13861	0.78383	0.490883	0.0939265	TRUE	-3.07028	-0.144961	0.167982	0.0639744	0.0596782	-0.46997	0.051016	12.18	0.0890875	0.374636	0.330852	0.367695	0.766443	0.163233	0.800983	0.1037	0.653875	0.846675	0.871067	0.539755	0.754634	ZNF33B	565030
chr16_34581660	chr16	34581660	CpG	0.103728	0.135082	0.78383	0.502341	0.016754	TRUE	-20.2079	0.136463	-0.024038	0.0146855	0.115668	1.5872	0.294788	10.6311	0.0838714	0.344692	0.265015	0.307591	0.828596	0.142991	0.0573232	0.103728	0.944403	0.955809	0.706883	0.0554258	0.0392471	ENSG00000259680	-736432
chr1_143195433	chr1	143195433	CpG	0.10407	0.531601	0.896151	1	0.195556	TRUE	-5.90371	0.150279	-0.557757	0.45959	0.288582	1.30998	0.0993187	16.9282	0.0924549	0.553017	0.481066	0.466985	0.851213	0.22671	0.727277	0.10407	0.31318	0.339397	0.536597	0.123816	0.661324	HIST2H3PS2	710533
chr16_46389678	chr16	46389678	CpG	0.104111	0.89353	0.996187	0	0.0665664	TRUE	-9.594	-0.137184	0.0365508	0.591441	-0.0302785	-1.07436	0.15638	9.33979	0.0844084	0.335184	0.258826	0.300764	0.531306	0.125426	0.304318	0.104111	0.913165	0.0223076	0.919811	0.0431643	0.212473	SHCBP1	231948
chr2_90394734	chr2	90394734	CpG	0.104331	0.238089	0.852119	0	0.0565108	TRUE	13.7133	-0.15833	-0.73299	-0.193601	0.00317905	0.71271	-0.158156	11.2891	0.0974814	0.368676	0.315551	0.348442	1.16302	0.150851	0.224467	0.104331	0.0467929	0.539524	0.992721	0.540002	0.294442	NONE
chr16_34586761	chr16	34586761	CpG	0.105044	0.45309	0.871727	NA	0	TRUE	-1.93605	-0.0455563	-0.219636	0.0524661	0.0329232	-0.163571	0.0395506	3.1969	0.0281059	0.108246	0.0887346	0.106519	0.24308	0.0427196	0.544779	0.105044	0.0424531	0.55434	0.757259	0.501004	0.354541	ENSG00000259680	-741533
chr16_34585465	chr16	34585465	CpG	0.105286	0.272766	0.862005	NA	0	TRUE	6.06626	-0.174037	-0.486408	-0.765636	-0.0535925	0.259266	-0.04993	11.6501	0.107447	0.396389	0.338259	0.371185	1.14642	0.155255	0.602573	0.105286	0.219786	0.0236074	0.885199	0.821083	0.747756	ENSG00000259680	-740237
chr16_34576585	chr16	34576585	CpG	0.1058	0.105748	0.746313	1	0.0398141	TRUE	1.9821	0.0981411	0.276633	0.16002	-0.0462188	0.433296	-0.0172643	9.1546	0.0606796	0.291117	0.252988	0.274152	0.574965	0.122575	0.828587	0.1058	0.341987	0.527048	0.86612	0.451087	0.887991	ENSG00000259680	-731357
chr1_143219484	chr1	143219484	CpG	0.108273	0.579913	0.911979	1	0.578506	TRUE	-1.80292	0.327996	0.784565	1.41523	0.229236	1.71886	0.0382162	34.359	0.204231	1.11797	0.954202	1.05928	1.76121	0.460251	0.958152	0.108273	0.482819	0.138033	0.828671	0.329087	0.933825	HIST2H3PS2	686482
chr1_143217403	chr1	143217403	CpG	0.109495	0.319843	0.862005	NA	0	TRUE	-5.46296	-0.0731361	-0.103938	0.205176	0.0713673	0.179527	0.0934613	5.38695	0.0456968	0.186348	0.154466	0.175403	0.392525	0.0723766	0.31053	0.109495	0.577005	0.184081	0.684098	0.647408	0.196593	HIST2H3PS2	688563
chr2_90398416	chr2	90398416	CpG	0.109718	0.661128	0.947959	NA	0	TRUE	6.27039	0.134843	0.117888	0.481836	0.0295913	0.797496	-0.0649186	10.4085	0.0843053	0.325264	0.280827	0.337574	0.74685	0.139022	0.546888	0.109718	0.717024	0.0862027	0.930148	0.285605	0.640525	NONE
chr16_46394663	chr16	46394663	CpG	0.110072	0.374088	0.862005	1	0.00923956	TRUE	3.63536	-0.0559375	-0.241819	0.0767644	0.000427031	0.221711	-0.0385364	4.84082	0.0350076	0.16195	0.133062	0.143693	0.316153	0.0648706	0.452665	0.110072	0.135391	0.564001	0.997629	0.48313	0.552479	SHCBP1	226963
chr2_90384505	chr2	90384505	CpG	0.110094	0.363515	0.862005	NA	0	TRUE	13.5535	-0.160311	0.450151	0.116434	-0.425836	-0.765364	-0.16542	12.972	0.100334	0.399421	0.325902	0.391696	0.926433	0.174024	0.296103	0.110094	0.259739	0.720892	0.276967	0.408725	0.341828	NONE
chr1_125180173	chr1	125180173	CpG	0.110687	0.105654	0.746313	NA	0	TRUE	0.313276	-0.0638898	-0.0869101	0.130723	-0.123467	-0.351431	0.0253725	4.45955	0.0400535	0.164081	0.130346	0.142739	0.308908	0.0597282	0.943996	0.110687	0.596335	0.315914	0.387047	0.255263	0.670983	NONE
chr16_34586028	chr16	34586028	CpG	0.110691	0.65477	0.947959	NA	0	TRUE	-5.76858	0.093608	0.242519	0.247097	0.111845	0.257273	0.0965566	6.55623	0.0586849	0.220209	0.176993	0.225092	0.49199	0.0877219	0.378934	0.110691	0.270759	0.162689	0.619268	0.601028	0.271022	ENSG00000259680	-740800
chr16_46393346	chr16	46393346	CpG	0.110698	0.192714	0.8174	NA	0	TRUE	-2.97915	-0.1569	-0.966057	0.167579	0.551405	0.334384	0.0654888	9.29753	0.098366	0.422538	0.282729	0.331076	0.874402	0.124246	0.748648	0.110698	0.0222356	0.553368	0.0958145	0.702154	0.598131	SHCBP1	228280
chr1_143264781	chr1	143264781	CpG	0.111513	0.701497	0.973425	0.991626	0.0349436	TRUE	12.2623	-0.088952	0.197034	0.154384	-0.266462	-0.171431	-0.144709	9.00684	0.0558945	0.290947	0.253181	0.277325	0.543285	0.120537	0.173375	0.111513	0.498269	0.542008	0.336637	0.752348	0.229932	HIST2H3PS2	641185
chr1_143184729	chr1	143184729	CpG	0.112096	0.0987623	0.746313	NA	0	TRUE	-14.1191	0.141733	-0.0829121	0.421817	0.025866	-0.00294201	0.210717	13.1641	0.089205	0.398181	0.320834	0.406158	0.745811	0.176859	0.283475	0.112096	0.835052	0.188593	0.949221	0.996853	0.233482	HIST2H3PS2	721237
chr16_46399814	chr16	46399814	CpG	0.112359	0.163056	0.79455	0	0.130847	TRUE	18.7326	0.213729	0.747992	-0.245077	-0.241661	0.552277	-0.234147	16.5675	0.134618	0.525459	0.443937	0.575699	1.28439	0.222008	0.258189	0.112359	0.15459	0.580911	0.674654	0.667201	0.291572	SHCBP1	221812
chr1_143215926	chr1	143215926	CpG	0.112458	0.587604	0.911979	NA	0	TRUE	3.60107	-0.0985369	-0.171144	-0.234815	0.139459	-1.23926	-0.0370678	7.94796	0.0620806	0.239938	0.215435	0.242066	0.478964	0.106247	0.65049	0.112458	0.47567	0.275731	0.564534	0.00967119	0.727178	HIST2H3PS2	690040
chr1_143254545	chr1	143254545	CpG	0.112931	0.868462	0.996187	0	0.0522714	TRUE	6.67222	-0.180858	-0.82513	-0.542705	0.227677	-1.04763	-0.0545306	14.2666	0.114095	0.421064	0.38382	0.395792	0.919061	0.189916	0.640013	0.112931	0.0500391	0.157375	0.565126	0.25433	0.774013	HIST2H3PS2	651421
chr16_34571700	chr16	34571700	CpG	0.113037	0.127658	0.78383	NA	0	TRUE	0.476785	0.190783	-0.183918	-0.679149	0.275618	-1.33347	0.0274877	16.0495	0.120391	0.412802	0.404552	0.442213	0.903859	0.213609	0.976301	0.113037	0.655932	0.0931974	0.533107	0.140131	0.897609	ENSG00000259680	-726472
chr10_42073592	chr10	42073592	CpG	0.113323	0.13861	0.78383	0.982592	0.6643	TRUE	-29.0336	0.149151	-1.42149	-0.109496	0.795566	0.777157	0.422524	27.1186	0.094195	0.905826	0.779168	0.561343	0.976787	0.36388	0.284341	0.113323	0.116584	0.888242	0.156408	0.426249	0.245576	ZNF33B	564952
chr16_46380934	chr16	46380934	CpG	0.113484	0.259699	0.862005	1	0.0190596	TRUE	3.66664	-0.111037	-0.187235	0.168589	0.00826304	-0.551111	-0.0268955	9.24264	0.0701556	0.311931	0.249823	0.294493	0.638785	0.12358	0.691582	0.113484	0.548343	0.499782	0.977616	0.388276	0.827712	SHCBP1	240692
chr16_46387303	chr16	46387303	CpG	0.113674	0.106545	0.746313	0	0.0232069	TRUE	-5.39207	-0.0772549	-0.113326	0.00624307	-0.107552	0.00911702	0.0787886	5.53602	0.048837	0.184606	0.149187	0.172438	0.373579	0.0742219	0.330057	0.113674	0.539294	0.96662	0.532816	0.98053	0.28845	SHCBP1	234323
chr16_46390071	chr16	46390071	CpG	0.113725	0.887994	0.996187	0.430947	0.00685108	TRUE	-1.44681	0.047506	0.137228	0.14124	0.00897279	-0.00524227	0.035883	3.89122	0.0300354	0.123806	0.104416	0.124087	0.246979	0.052094	0.710032	0.113725	0.267686	0.176161	0.942355	0.983066	0.49094	SHCBP1	231555
chr16_46387079	chr16	46387079	CpG	0.113754	0.209397	0.835596	1	0.0232792	TRUE	1.35607	-0.0726333	-0.363449	-0.0740892	-0.142753	0.250315	-0.00321492	7.10629	0.0459256	0.231183	0.19422	0.211801	0.439949	0.0951301	0.848661	0.113754	0.115922	0.702853	0.500313	0.56938	0.973041	SHCBP1	234547
chr1_143213683	chr1	143213683	CpG	0.114133	0.831039	0.996187	0	0.103267	TRUE	-0.873837	0.187311	-0.282855	0.0119283	0.560968	0.949483	0.0272945	14.8551	0.11856	0.435236	0.393843	0.461226	1.04189	0.198804	0.953092	0.114133	0.515765	0.975838	0.223888	0.362135	0.890799	HIST2H3PS2	692283
chr16_46394726	chr16	46394726	CpG	0.114175	0.197398	0.82389	0.73921	0.0319419	TRUE	-1.02561	-0.0834238	0.0743529	-0.0528247	-0.363532	0.382502	0.0336481	7.82282	0.0528098	0.24887	0.209888	0.233065	0.500196	0.10483	0.895692	0.114175	0.765122	0.801288	0.11881	0.444448	0.748227	SHCBP1	226900
chr1_143255637	chr1	143255637	CpG	0.114976	0.35174	0.862005	1	0.382303	TRUE	13.7733	-0.184153	-0.491724	-0.0153491	0.165127	-0.279731	-0.148118	22.9701	0.116833	0.752868	0.64275	0.61925	1.02774	0.307575	0.54876	0.114976	0.513669	0.980948	0.789734	0.785483	0.630114	HIST2H3PS2	650329
chr16_46401391	chr16	46401391	CpG	0.115149	0.147443	0.78383	0	0.0947466	TRUE	-4.50376	-0.141974	-0.0791072	-0.259169	0.107374	-0.350993	0.0750512	10.4542	0.0901157	0.331017	0.277069	0.317658	0.7039	0.140051	0.666607	0.115149	0.81112	0.349585	0.73535	0.618033	0.592039	SHCBP1	220235
chr16_46390494	chr16	46390494	CpG	0.115203	0.214055	0.835596	0.985857	0.0421827	TRUE	-2.5825	0.0859772	-0.246362	-0.0320914	0.355211	0.451151	0.0634096	8.83735	0.0545807	0.284793	0.240303	0.243244	0.47225	0.118419	0.770114	0.115203	0.387008	0.893762	0.144206	0.339415	0.592325	SHCBP1	231132
chr16_46394066	chr16	46394066	CpG	0.115499	0.0174076	0.743742	0.771485	0.703622	TRUE	1.71162	-0.316918	-0.633521	-0.537748	0.359067	-0.757832	0.00839641	30.6909	0.201352	0.982623	0.850579	0.868746	1.43031	0.411144	0.955525	0.115499	0.519106	0.527247	0.679375	0.596224	0.983707	SHCBP1	227560
chr1_143220192	chr1	143220192	CpG	0.116402	0.149562	0.78383	0	0.103304	TRUE	-5.04622	-0.141528	-0.622323	0.0568277	0.0686011	0.0272712	0.0925136	10.6072	0.0901421	0.313068	0.284881	0.318773	0.653386	0.141805	0.634262	0.116402	0.0468313	0.841888	0.829609	0.966707	0.514142	HIST2H3PS2	685774
chr1_143217480	chr1	143217480	CpG	0.11656	0.445589	0.871727	1	0.155927	TRUE	-5.74411	0.12301	-0.268157	0.0880029	-0.117214	-0.643272	0.0929119	15.47	0.0783815	0.478109	0.419743	0.406705	0.666303	0.207392	0.71041	0.11656	0.574885	0.833934	0.773191	0.334327	0.654152	HIST2H3PS2	688486
chr16_46388754	chr16	46388754	CpG	0.116562	0.148175	0.78383	NA	0	TRUE	7.5839	0.0752868	-0.108532	0.00142922	-0.22292	-0.225331	-0.0813286	5.718	0.0479727	0.18769	0.154481	0.184612	0.406931	0.0762194	0.184734	0.116562	0.563094	0.992618	0.227239	0.579761	0.285957	SHCBP1	232872
chr1_143186895	chr1	143186895	CpG	0.11671	0.0137739	0.743742	0	0.00336967	TRUE	-8.16212	0.185696	-0.555191	-0.490555	0.544221	-0.347054	0.137254	15.5961	0.118373	0.405321	0.399457	0.428165	0.859733	0.208278	0.600735	0.11671	0.170763	0.219427	0.203709	0.68645	0.5099	HIST2H3PS2	719071
chr1_143263419	chr1	143263419	CpG	0.117228	0.0723794	0.746313	NA	0	TRUE	-23.0607	0.121136	0.292109	0.637081	0.239057	1.18273	0.327717	10.2317	0.0773282	0.314126	0.256982	0.332657	0.740675	0.136867	0.024206	0.117228	0.352418	0.0131718	0.47237	0.110303	0.0166463	HIST2H3PS2	642547
chr16_34587277	chr16	34587277	CpG	0.117287	0.234216	0.852119	NA	0	TRUE	-2.59564	-0.150091	0.0209064	-0.115126	-0.0538978	-0.0450305	0.0639339	10.9196	0.0958271	0.381034	0.301503	0.358231	0.743736	0.146319	0.81211	0.117287	0.956244	0.70258	0.880405	0.951721	0.662148	ENSG00000259680	-742049
chr16_34587458	chr16	34587458	CpG	0.117759	0.394694	0.862005	NA	0	TRUE	-10.9661	0.125505	-0.603808	0.181992	0.352229	0.496264	0.165796	8.09507	0.0802336	0.301925	0.23617	0.299868	0.571024	0.108242	0.175525	0.117759	0.045515	0.440944	0.240149	0.384805	0.125591	ENSG00000259680	-742230
chr1_143202556	chr1	143202556	CpG	0.118553	0.412563	0.862005	0	0.0525816	TRUE	-34.9502	0.18705	0.667402	1.16117	0.434128	0.761237	0.477209	13.9285	0.119836	0.441893	0.41408	0.491556	0.798138	0.186067	0.0120983	0.118553	0.13096	0.00504386	0.377143	0.340202	0.0103261	HIST2H3PS2	703410
chr1_143231665	chr1	143231665	CpG	0.119001	0.916214	0.996187	NA	0	TRUE	-94.5716	0.277292	0.303492	2.83073	0.20196	4.62469	1.19471	46.5801	0.177867	0.691808	1.35682	0.681208	2.17217	0.61049	0.0423258	0.119001	0.660883	0.0369522	0.766868	0.0332485	0.0503514	HIST2H3PS2	674301
chr1_143239745	chr1	143239745	CpG	0.119244	0.107344	0.746313	1	0.154768	TRUE	-18.6502	0.179332	-0.745062	-0.375727	0.940451	0.160843	0.274491	19.0677	0.115107	0.598974	0.526811	0.543677	0.891376	0.255457	0.328024	0.119244	0.213537	0.475716	0.0836666	0.856804	0.282594	HIST2H3PS2	666221
chr16_46395512	chr16	46395512	CpG	0.119662	0.074288	0.746313	0	0.720901	TRUE	14.7767	-0.600716	-0.593736	0.337762	-1.57314	0.11421	-0.250477	44.2103	0.386016	1.12099	1.12988	1.57025	2.19333	0.59153	0.738201	0.119662	0.596352	0.764988	0.316423	0.958472	0.671974	SHCBP1	226114
chr1_143184898	chr1	143184898	CpG	0.119699	0.183775	0.796358	NA	0	TRUE	-15.4568	0.127787	-0.188535	-0.0809707	0.470332	-0.00709218	0.228471	10.9752	0.0821235	0.301227	0.283279	0.329644	0.611	0.146647	0.15903	0.119699	0.531387	0.775006	0.153641	0.990739	0.119241	HIST2H3PS2	721068
chr16_46390458	chr16	46390458	CpG	0.119809	0.262968	0.862005	0	0.0266541	TRUE	-6.65007	0.0842003	-0.0972094	0.10068	0.27968	0.336147	0.107092	6.13212	0.0541281	0.202834	0.165067	0.192676	0.396826	0.0822315	0.278158	0.119809	0.631757	0.541902	0.146625	0.396946	0.192806	SHCBP1	231168
chr16_34582387	chr16	34582387	CpG	0.120137	0.123176	0.777981	1	0.0399998	TRUE	-3.38219	0.0572724	0.144007	0.221755	-0.0416059	0.28105	0.063937	7.53702	0.0368501	0.23992	0.207741	0.194077	0.348729	0.100972	0.653617	0.120137	0.548352	0.285766	0.830252	0.420285	0.526593	ENSG00000259680	-737159
chr16_34585943	chr16	34585943	CpG	0.12051	0.334094	0.862005	NA	0	TRUE	5.26025	-0.11158	-0.213758	-0.49525	0.0872915	-0.063706	-0.0404353	8.46102	0.0718649	0.261927	0.229209	0.254137	0.698048	0.112797	0.534137	0.12051	0.414444	0.0307191	0.731236	0.927284	0.719984	ENSG00000259680	-740715
chr16_34583322	chr16	34583322	CpG	0.120526	0.842395	0.996187	0	0.0372515	TRUE	-0.458837	-0.084084	-0.188358	-0.0113406	-0.0223477	0.0573014	0.0118188	6.29517	0.054158	0.199999	0.17055	0.202776	0.395649	0.0843208	0.941896	0.120526	0.346298	0.946984	0.912244	0.884846	0.88853	ENSG00000259680	-738094
chr1_125180223	chr1	125180223	CpG	0.120743	0.381097	0.862005	NA	0	TRUE	-2.01842	0.0551547	0.00698111	0.0911524	0.19403	0.347021	0.0458976	4.21976	0.0355455	0.137864	0.119725	0.142586	0.300254	0.0564412	0.632417	0.120743	0.959614	0.44645	0.173581	0.247781	0.416107	NONE
chr1_143195459	chr1	143195459	CpG	0.121467	0.543	0.898049	1	0.109157	TRUE	0.733686	0.172953	-0.350638	0.0425711	0.365181	1.17273	0.0149767	16.0199	0.11168	0.506342	0.452277	0.495796	0.997954	0.214231	0.963471	0.121467	0.488627	0.925009	0.461393	0.23994	0.944266	HIST2H3PS2	710507
chr16_34581601	chr16	34581601	CpG	0.122205	0.183063	0.796358	NA	0	TRUE	5.27287	-0.1138	-0.232918	-0.125287	-0.190478	-0.434459	-0.0411243	8.18121	0.073629	0.30995	0.231624	0.255139	0.537431	0.109821	0.519245	0.122205	0.452369	0.588571	0.455325	0.41886	0.708058	ENSG00000259680	-736373
chr18_108156	chr18	108156	CpG	0.122589	0.558516	0.90498	1	0.0585995	TRUE	1.69242	-0.0728187	0.158867	0.0776887	-0.119939	-0.0808623	-0.0181427	9.19598	0.0471625	0.295914	0.252133	0.226278	0.423255	0.123301	0.853983	0.122589	0.591359	0.757986	0.596077	0.848488	0.88302	USP14	-50452
chr16_34588456	chr16	34588456	CpG	0.122781	0.290174	0.862005	0	0.0252895	TRUE	10.3084	-0.145577	0.882885	0.332869	-0.829268	-1.73758	-0.114201	12.398	0.0943344	0.401594	0.330948	0.412427	0.702268	0.166229	0.405717	0.122781	0.0279171	0.31451	0.0443568	0.0133518	0.492077	ENSG00000259680	-743228
chr16_46391391	chr16	46391391	CpG	0.123353	0.361643	0.862005	NA	0	TRUE	-7.43139	0.0850139	0.0141339	0.440275	0.00877694	0.57128	0.116646	5.93541	0.0551733	0.219841	0.170107	0.208421	0.48521	0.079374	0.210554	0.123353	0.948738	0.00964711	0.96641	0.239041	0.141678	SHCBP1	230235
chr2_90381654	chr2	90381654	CpG	0.123367	0.0420601	0.746313	1	0.280824	TRUE	13.5055	-0.149783	-0.084564	-0.161039	-0.415746	0.16395	-0.15148	20.8529	0.0972115	0.654216	0.562255	0.57592	1.04292	0.279357	0.517206	0.123367	0.897152	0.774559	0.470367	0.875085	0.58765	NONE
chr1_125180105	chr1	125180105	CpG	0.123523	0.0978672	0.746313	NA	0	TRUE	-8.24934	0.0693798	0.134757	0.240903	0.0124904	0.290138	0.129083	4.97166	0.0450474	0.182073	0.14572	0.162908	0.344682	0.0667249	0.0970608	0.123523	0.459225	0.0982926	0.938885	0.399926	0.0530448	NONE
chr16_46399569	chr16	46399569	CpG	0.123885	0.407449	0.862005	NA	0	TRUE	2.51655	0.0512319	0.390937	0.248542	0.0576757	0.457834	-0.0211698	3.91183	0.0332962	0.128819	0.109569	0.136963	0.324412	0.0522783	0.520018	0.123885	0.00240721	0.0233074	0.673678	0.158165	0.685518	SHCBP1	222057
chr1_143253159	chr1	143253159	CpG	0.124757	0.321692	0.862005	NA	0	TRUE	1.25251	0.0782644	0.0718217	0.124287	-0.0903372	-0.66406	0.00956958	6.94	0.050983	0.20985	0.180446	0.221078	0.396924	0.0928249	0.856778	0.124757	0.732161	0.490962	0.682818	0.0943237	0.917889	HIST2H3PS2	652807
chr2_90392138	chr2	90392138	CpG	0.124792	0.419729	0.862005	NA	0	TRUE	-14.8612	0.156604	-0.624907	0.198549	0.579915	0.437681	0.227873	11.4994	0.102024	0.373597	0.306091	0.352088	0.736224	0.153401	0.19624	0.124792	0.0943907	0.516557	0.0995431	0.552182	0.137419	NONE
chr10_42067549	chr10	42067549	CpG	0.125127	0.782868	0.986777	0	0.116827	TRUE	-9.38657	0.197823	0.388925	0.223448	0.0173235	1.67191	0.138973	15.352	0.128992	0.447591	0.404441	0.481436	1.24999	0.205583	0.540919	0.125127	0.384886	0.580616	0.971296	0.181047	0.499045	ZNF33B	570995
chr1_143218419	chr1	143218419	CpG	0.127229	0.0796256	0.746313	0	0.000127685	TRUE	7.11777	0.107199	-0.0984452	0.0670178	-0.201235	-0.381129	-0.0727567	9.63545	0.0702886	0.291121	0.24448	0.307178	0.527195	0.129035	0.460085	0.127229	0.735243	0.783989	0.512398	0.469719	0.572855	HIST2H3PS2	687547
chr16_46390238	chr16	46390238	CpG	0.127284	0.439208	0.871727	0.407992	0.0133374	TRUE	-7.83293	-0.0576801	-0.169794	0.0196488	-0.163409	-0.615734	0.111095	4.89925	0.0378255	0.15826	0.132621	0.153885	0.317752	0.0656281	0.109865	0.127284	0.283325	0.882218	0.288286	0.0526503	0.0904951	SHCBP1	231388
chr2_90381638	chr2	90381638	CpG	0.127308	0.0342796	0.746313	NA	0	TRUE	23.5822	-0.133639	-0.383802	-0.48112	-0.0959724	-0.305264	-0.285961	11.7538	0.0876437	0.320413	0.309582	0.318816	0.886398	0.156429	0.0448198	0.127308	0.230982	0.120162	0.763394	0.730555	0.0675406	NONE
chr16_34592937	chr16	34592937	CpG	0.127502	0.242739	0.852119	NA	0	TRUE	5.4453	-0.0914165	0.0162515	-0.302182	-0.0406972	-0.235558	-0.0504949	6.54032	0.0599835	0.219333	0.18951	0.22326	0.516613	0.0874509	0.405085	0.127502	0.940935	0.110815	0.855358	0.648415	0.563664	ENSG00000259680	-747709
chr16_46393542	chr16	46393542	CpG	0.128199	0.00810606	0.743742	1	0.0111998	TRUE	-11.7006	0.110182	0.082854	0.269551	0.424595	1.03944	0.176346	8.11634	0.0724292	0.285941	0.224796	0.269867	0.630127	0.108632	0.149411	0.128199	0.772001	0.230492	0.115638	0.09903	0.104517	SHCBP1	228084
chr16_46400717	chr16	46400717	CpG	0.128585	0.591429	0.911979	NA	0	TRUE	1.38013	-0.0961877	-0.22523	0.0254843	-0.154781	0.591408	0.00974511	7.22822	0.0632937	0.252457	0.202088	0.236771	0.664195	0.096825	0.848576	0.128585	0.37231	0.899649	0.513295	0.373245	0.919831	SHCBP1	220909
chr1_143184690	chr1	143184690	CpG	0.128738	0.220239	0.835596	0	0.105858	TRUE	-6.44228	0.21396	-0.016422	0.828182	0.356211	0.584078	0.113374	18.3188	0.140847	0.620782	0.506485	0.635941	1.10798	0.246015	0.725081	0.128738	0.978895	0.102016	0.575389	0.598087	0.644912	HIST2H3PS2	721276
chr16_46400108	chr16	46400108	CpG	0.12921	0.623133	0.946249	1	0.0273191	TRUE	0.769912	0.0388584	-0.119176	-0.11784	-0.114463	-0.32146	0.00122768	5.97695	0.0256115	0.191888	0.167612	0.146594	0.255721	0.0800672	0.897505	0.12921	0.534554	0.482024	0.434912	0.208727	0.987766	SHCBP1	221518
chr16_34587107	chr16	34587107	CpG	0.129405	0.292807	0.862005	0	0.0382256	TRUE	-24.0256	-0.196783	-0.30557	0.0282746	0.89924	-0.133462	0.351436	12.788	0.129765	0.412236	0.360383	0.42332	0.854554	0.170585	0.0602783	0.129405	0.458541	0.937465	0.0336487	0.875894	0.0393812	ENSG00000259680	-741879
chr1_125182541	chr1	125182541	CpG	0.129419	0.421099	0.862005	1	0.161424	TRUE	-7.81438	-0.163488	0.132157	0.235609	0.393638	-0.57715	0.113897	16.4056	0.107813	0.530163	0.46983	0.466038	0.816397	0.219874	0.633843	0.129419	0.803147	0.616036	0.398307	0.479599	0.604452	NONE
chr16_34581538	chr16	34581538	CpG	0.130245	0.183063	0.796358	NA	0	TRUE	3.12452	-0.0451811	0.0261976	0.130429	-0.137657	-0.201411	-0.0343007	3.37427	0.0298592	0.120314	0.0948606	0.114475	0.261614	0.0451402	0.354454	0.130245	0.827628	0.169147	0.229165	0.441372	0.447332	ENSG00000259680	-736310
chr16_46389028	chr16	46389028	CpG	0.13118	0.571099	0.911821	NA	0	TRUE	-5.32561	-0.0586542	-0.20404	0.157573	-0.0281295	0.32516	0.0965616	4.38829	0.0388576	0.155999	0.121139	0.142786	0.355256	0.0587443	0.224902	0.13118	0.19089	0.193341	0.843824	0.360043	0.100226	SHCBP1	232598
chr1_143231935	chr1	143231935	CpG	0.131184	0.804109	0.988445	NA	0	TRUE	14.7071	-0.133016	-0.463255	-0.313807	-0.136164	-1.21469	-0.176808	11.9374	0.0881221	0.383435	0.337728	0.364016	0.79295	0.159821	0.217942	0.131184	0.226981	0.352801	0.708359	0.125558	0.268602	HIST2H3PS2	674031
chr16_46387382	chr16	46387382	CpG	0.131312	0.171759	0.796358	0.0244201	0.0921452	TRUE	2.02695	-0.142453	-0.268939	-0.116384	-0.193794	-0.73061	-0.0448324	10.7636	0.0944055	0.360014	0.291876	0.346211	0.734881	0.144467	0.85063	0.131312	0.45505	0.690082	0.575645	0.320131	0.756311	SHCBP1	234244
chr16_34588105	chr16	34588105	CpG	0.132396	0.937341	0.996187	1	0.0703981	TRUE	-2.20304	0.0554421	-0.111002	9.57857e-05	0.294292	0.517127	0.0501573	9.23081	0.0368454	0.298238	0.263025	0.213339	0.373232	0.123655	0.811368	0.132396	0.709749	0.999709	0.167752	0.165888	0.685021	ENSG00000259680	-742877
chr1_143245479	chr1	143245479	CpG	0.132521	0.488425	0.874621	0	0.102006	TRUE	2.03133	0.198703	0.302026	0.255312	0.368822	-0.935886	-0.0133453	15.5789	0.132096	0.45804	0.43043	0.523881	0.870395	0.208028	0.896258	0.132521	0.509646	0.553076	0.481421	0.282266	0.948849	HIST2H3PS2	660487
chr2_90397588	chr2	90397588	CpG	0.132708	0.283339	0.862005	1	0.10468	TRUE	4.11359	-0.103472	0.31268	-0.0743918	-0.582774	-0.84135	-0.0437779	13.6356	0.0688203	0.421696	0.363508	0.379886	0.657696	0.182694	0.762896	0.132708	0.458402	0.837846	0.125011	0.200813	0.810622	NONE
chr16_34595558	chr16	34595558	CpG	0.132723	0.360439	0.862005	1	0.0270802	TRUE	19.3918	-0.0969738	0.157169	0.10997	-0.387908	0.121592	-0.240128	9.61209	0.0645009	0.302619	0.25726	0.302076	0.839887	0.128505	0.0436493	0.132723	0.603509	0.669039	0.199093	0.884891	0.061675	ENSG00000259680	-750330
chr1_143195040	chr1	143195040	CpG	0.133208	0.364351	0.862005	0	0.0745143	TRUE	17.2115	-0.125559	0.51945	0.509832	-0.634945	0.0176046	-0.216395	10.8103	0.0836184	0.326965	0.285183	0.347196	0.693847	0.144797	0.111353	0.133208	0.112128	0.0738184	0.0674325	0.979758	0.135051	HIST2H3PS2	710926
chr17_21983151	chr17	21983151	CpG	0.134898	0.242574	0.852119	NA	0	TRUE	35.8493	-0.184838	0.445163	-0.209948	-0.866297	-0.0471097	-0.518425	15.3879	0.123632	0.390919	0.352214	0.411598	0.887345	0.205695	0.0198218	0.134898	0.254803	0.551121	0.035316	0.95766	0.0117238	MTRNR2L1	-539960	KCNJ18	290629
chr1_143263409	chr1	143263409	CpG	0.136298	0.0723794	0.746313	0	0.118	TRUE	-5.35707	0.182039	-0.07433	0.902971	0.186131	1.24814	0.0972157	15.2056	0.122197	0.488456	0.39792	0.506096	1.02543	0.203191	0.724607	0.136298	0.87905	0.0232544	0.713039	0.223535	0.632334	HIST2H3PS2	642557
chr1_143238809	chr1	143238809	CpG	0.136937	0.27501	0.862005	NA	0	TRUE	6.41354	-0.143242	0.0269706	0.200389	0.4303	-0.242733	-0.0795856	12.5647	0.0963102	0.350737	0.338199	0.391342	0.673549	0.168209	0.609742	0.136937	0.938706	0.553504	0.271528	0.718564	0.636116	HIST2H3PS2	667157
chr1_143220218	chr1	143220218	CpG	0.137035	0.149562	0.78383	0	0.0181531	TRUE	-1.85135	-0.0883465	-0.0109145	-0.00462726	0.0148473	-0.285318	0.0494254	7.40516	0.0594156	0.201375	0.199821	0.212698	0.480815	0.0987498	0.802581	0.137035	0.956776	0.981525	0.944349	0.552909	0.616715	HIST2H3PS2	685748
chr16_34573040	chr16	34573040	CpG	0.137201	0.0608402	0.746313	1	0.108204	TRUE	10.2932	-0.0747163	-0.411181	-0.125748	-0.333594	0.0198232	-0.115121	12.1045	0.0502701	0.392162	0.33392	0.309518	0.588934	0.162101	0.395123	0.137201	0.294409	0.706485	0.281129	0.973149	0.477594	ENSG00000259680	-727812
chr16_46390519	chr16	46390519	CpG	0.137585	0.0969932	0.746313	1	0.0112852	TRUE	-3.39556	-0.0399364	-0.122851	0.143513	-0.0726615	0.0120287	0.0647511	4.54841	0.026896	0.14607	0.124017	0.127913	0.245388	0.0609366	0.455342	0.137585	0.400324	0.247187	0.569997	0.960904	0.287964	SHCBP1	231107
chr1_143217516	chr1	143217516	CpG	0.13767	0.445589	0.871727	NA	0	TRUE	-6.37676	-0.0992206	-0.051546	-0.128773	0.204697	-0.613969	0.101517	8.60151	0.0668366	0.231675	0.225022	0.255324	0.479678	0.114998	0.458479	0.13767	0.823931	0.567139	0.422717	0.200559	0.377358	HIST2H3PS2	688450
chr16_46398628	chr16	46398628	CpG	0.138945	0.21955	0.835596	0	0.00601096	TRUE	-14.1137	0.0878948	0.180243	0.434532	0.0208694	0.0598591	0.204607	6.61627	0.0593992	0.231274	0.193208	0.237838	0.4128	0.0886343	0.0329098	0.138945	0.435773	0.0245102	0.930078	0.884705	0.0209747	SHCBP1	222998
chr16_46393058	chr16	46393058	CpG	0.139258	0.478826	0.871727	0	0.0088216	TRUE	6.64802	-0.105373	-0.536513	-0.448883	0.41733	0.0849777	-0.0676621	7.54769	0.0712669	0.257818	0.214353	0.244355	0.598074	0.10052	0.378425	0.139258	0.0374362	0.0362482	0.0876575	0.887012	0.500871	SHCBP1	228568
chr16_34571893	chr16	34571893	CpG	0.139349	0.213276	0.835596	0	0.151534	TRUE	-2.64336	-0.197548	-0.193379	-0.474217	-0.0948179	-0.609669	0.0634938	15.2518	0.133639	0.474519	0.421582	0.465042	1.06075	0.204077	0.862404	0.139349	0.683622	0.260652	0.838439	0.565458	0.755704	ENSG00000259680	-726665
chr1_143185133	chr1	143185133	CpG	0.13937	0.378086	0.862005	0	0.095182	TRUE	-9.12574	-0.169827	-0.265359	0.132553	0.462669	0.258564	0.147441	13.7469	0.114892	0.436162	0.367628	0.400341	0.85219	0.184616	0.506791	0.13937	0.542926	0.718425	0.24781	0.761576	0.4245	HIST2H3PS2	720833
chr16_46387759	chr16	46387759	CpG	0.140191	0.929025	0.996187	NA	0	TRUE	0.795479	0.0545424	0.00592273	0.0476112	-0.00595914	0.227769	0.0171503	4.20783	0.0369759	0.147008	0.116898	0.143528	0.329713	0.0563147	0.850056	0.140191	0.967863	0.683796	0.966882	0.489685	0.760713	SHCBP1	233867
chr16_46386424	chr16	46386424	CpG	0.140306	0.156406	0.79455	0	0.0104313	TRUE	4.38056	-0.0474373	-0.0691086	0.0275075	-0.140543	-0.220252	-0.0407327	3.72198	0.0321685	0.123936	0.101993	0.121496	0.244237	0.0498624	0.239218	0.140306	0.577108	0.787391	0.247367	0.367166	0.413985	SHCBP1	235202
chr1_143220290	chr1	143220290	CpG	0.140809	0.0905878	0.746313	1	0.0539904	TRUE	0.549605	-0.117759	0.0373389	0.232151	0.357329	-0.60296	0.00177341	11.5023	0.079957	0.340402	0.315661	0.342781	0.603717	0.153715	0.96189	0.140809	0.912655	0.462069	0.297207	0.317917	0.990795	HIST2H3PS2	685676
chr3_75669216	chr3	75669216	CpG	0.140872	0.785151	0.986777	1	0.13523	TRUE	-2.24927	0.109195	-0.266406	-0.293058	-0.113943	0.480543	0.0381536	14.6004	0.0741536	0.456109	0.39293	0.380713	0.655996	0.195734	0.877566	0.140872	0.559164	0.455771	0.764721	0.463839	0.845451	FRG2C	4887	ZNF717	116351
chr1_143218319	chr1	143218319	CpG	0.142135	0.0796256	0.746313	NA	0	TRUE	34.3524	-0.236558	0.381812	-0.233817	-0.328111	-1.12812	-0.432124	21.3893	0.161156	0.590101	0.585158	0.627766	1.17203	0.284817	0.108262	0.142135	0.517614	0.689467	0.601208	0.33578	0.129217	HIST2H3PS2	687647
chr16_34593134	chr16	34593134	CpG	0.142259	0.228233	0.841478	NA	0	TRUE	11.4618	0.145277	-0.678599	-0.146525	0.163344	0.955095	-0.121423	11.6022	0.0990009	0.403683	0.310493	0.357907	1.13556	0.154602	0.323204	0.142259	0.0927595	0.636991	0.648113	0.400304	0.432225	ENSG00000259680	-747906
chr16_46384388	chr16	46384388	CpG	0.142499	0.29801	0.862005	0.782444	0.293212	TRUE	2.26568	-0.221787	-0.725549	0.215046	0.299782	-0.666315	-0.00201035	21.5307	0.151231	0.773685	0.620764	0.644044	1.12656	0.288596	0.916193	0.142499	0.348356	0.729025	0.641596	0.554213	0.994442	SHCBP1	237238
chr16_46389958	chr16	46389958	CpG	0.142847	0.957879	0.996187	0.636655	0.0158617	TRUE	-0.0594078	-0.0447349	-0.0176395	0.083895	-0.125658	-0.283081	0.0117611	4.68636	0.0305301	0.149204	0.126976	0.136752	0.25808	0.0627967	0.989886	0.142847	0.905891	0.508793	0.358161	0.272697	0.851435	SHCBP1	231668
chr16_46389289	chr16	46389289	CpG	0.143663	0.966513	0.996187	0	0.00252051	TRUE	-0.784354	-0.0570147	-0.0608256	0.165857	-0.211408	-0.248188	0.0274794	4.66204	0.0389901	0.157484	0.12545	0.151036	0.352532	0.062324	0.866392	0.143663	0.699323	0.186135	0.161598	0.481423	0.659277	SHCBP1	232337
chr1_143231513	chr1	143231513	CpG	0.14405	0.851568	0.996187	0	0.29468	TRUE	-3.87944	-0.240261	-0.117439	-0.196396	0.000846449	-0.483507	0.0758523	19.7432	0.164464	0.582445	0.520964	0.568209	1.025	0.265416	0.844223	0.14405	0.840206	0.706184	0.998811	0.63713	0.775042	HIST2H3PS2	674453
chr16_34571955	chr16	34571955	CpG	0.144395	0.178556	0.796358	NA	0	TRUE	-43.0569	0.15976	0.326812	0.326985	-0.0179719	1.00035	0.604787	13.4848	0.109453	0.404926	0.32335	0.392385	0.874323	0.18175	0.0014081	0.144395	0.419614	0.3119	0.963468	0.252563	0.000876025	ENSG00000259680	-726727
chr1_143264607	chr1	143264607	CpG	0.144401	0.541679	0.897405	0	0.055817	TRUE	-18.3097	0.125441	-0.169649	0.184811	0.307892	1.13877	0.270248	10.174	0.085942	0.337232	0.269308	0.312252	0.757278	0.13652	0.0719141	0.144401	0.614919	0.49256	0.324115	0.132641	0.0477546	HIST2H3PS2	641359
chr10_42071005	chr10	42071005	CpG	0.144568	0.226513	0.841334	1	0.0694172	TRUE	4.38382	-0.127985	-0.105102	-0.154893	-0.549875	0.25513	-0.0370806	13.8893	0.0877215	0.419354	0.361931	0.397815	0.923305	0.186155	0.752287	0.144568	0.802102	0.668678	0.166899	0.7823	0.842112	ZNF33B	567539
chr16_46387112	chr16	46387112	CpG	0.145293	0.0918104	0.746313	1	0.0069785	TRUE	-6.8353	0.0981378	-0.416088	-0.134658	0.104934	-0.168509	0.096004	8.56731	0.0673856	0.265428	0.225852	0.275684	0.587917	0.114484	0.424967	0.145293	0.116972	0.551026	0.703477	0.774402	0.401705	SHCBP1	234514
chr16_34595177	chr16	34595177	CpG	0.145304	0.411602	0.862005	0	0.0246016	TRUE	-13.9454	0.179358	-0.554204	0.314762	0.149124	0.804765	0.213439	13.134	0.123158	0.500424	0.381467	0.489618	0.962481	0.175813	0.288335	0.145304	0.268091	0.409295	0.760692	0.403078	0.224744	ENSG00000259680	-749949
chr16_34583306	chr16	34583306	CpG	0.145423	0.901883	0.996187	NA	0	TRUE	-8.13919	-0.0708011	0.227934	0.253483	-0.00342667	0.103589	0.12187	5.50767	0.0486308	0.185195	0.155043	0.182668	0.407997	0.0736965	0.139463	0.145423	0.218406	0.102065	0.985033	0.799576	0.0981924	ENSG00000259680	-738078
chr16_34594767	chr16	34594767	CpG	0.145755	0.225855	0.84045	0	0.00177041	TRUE	1.82956	-0.128982	-0.47682	-0.356239	0.080662	-0.674765	0.00199842	10.4452	0.0886666	0.354313	0.298247	0.335984	0.676993	0.139461	0.860956	0.145755	0.17838	0.232304	0.81027	0.318906	0.988567	ENSG00000259680	-749539
chr16_34584863	chr16	34584863	CpG	0.146282	0.872663	0.996187	NA	0	TRUE	-9.42816	0.0659234	-0.196244	-0.0454866	0.426259	0.318289	0.141559	4.98039	0.0453771	0.170045	0.138994	0.170047	0.377903	0.0665145	0.0583504	0.146282	0.24847	0.743474	0.0121862	0.399648	0.0333163	ENSG00000259680	-739635
chr10_42080612	chr10	42080612	CpG	0.146353	0.481433	0.871727	0.995768	0.0566773	TRUE	8.12703	-0.101957	0.0389489	-0.0564001	-0.151339	-0.160659	-0.092697	11.0153	0.0701922	0.330136	0.293758	0.315331	0.707823	0.147522	0.460638	0.146353	0.906085	0.847746	0.631273	0.820442	0.529768	ZNF33B	557932
chr1_143185179	chr1	143185179	CpG	0.146991	0.378086	0.862005	1	0.0752127	TRUE	3.79087	-0.126044	-0.416536	-0.139244	-0.0776355	-0.802227	-0.0226506	14.3336	0.0869125	0.452178	0.379812	0.393855	0.663317	0.192347	0.791414	0.146991	0.356957	0.713907	0.843736	0.226502	0.906259	HIST2H3PS2	720787
chr1_143213890	chr1	143213890	CpG	0.147042	0.701513	0.973425	NA	0	TRUE	-13.8832	0.105407	-0.549208	-0.211942	0.141731	-0.179272	0.214842	8.48589	0.0726915	0.28751	0.235022	0.294056	0.600143	0.113576	0.101834	0.147042	0.0561044	0.367164	0.629815	0.765158	0.0585431	HIST2H3PS2	692076
chr16_34582681	chr16	34582681	CpG	0.147157	0.677321	0.958185	NA	0	TRUE	21.1947	-0.118941	0.22412	-0.13968	-0.487348	-0.498829	-0.260464	9.85567	0.0820484	0.326661	0.279861	0.32365	0.734354	0.131708	0.0315148	0.147157	0.492654	0.617706	0.132122	0.496963	0.0479755	ENSG00000259680	-737453
chr16_34592823	chr16	34592823	CpG	0.14745	0.661358	0.947959	1	0.227432	TRUE	-4.18906	-0.104716	0.247827	0.154734	-0.332502	-1.28682	0.0754719	16.6137	0.0722881	0.545706	0.474944	0.355556	0.660839	0.222769	0.80093	0.14745	0.649728	0.74458	0.349706	0.0515041	0.734769	ENSG00000259680	-747595
chr16_34588861	chr16	34588861	CpG	0.147531	0.740855	0.982897	NA	0	TRUE	-0.427404	0.109111	-0.487831	-0.246283	0.522576	0.55097	0.033459	8.42131	0.0753367	0.271124	0.229462	0.272877	0.710657	0.112179	0.959523	0.147531	0.071973	0.283134	0.0554845	0.438164	0.765501	ENSG00000259680	-743633
chr1_125183745	chr1	125183745	CpG	0.14776	0.820804	0.9933	NA	0	TRUE	10.5288	-0.10023	0.00232416	0.253514	-0.382976	1.87147	-0.11651	9.14387	0.069244	0.245728	0.229681	0.264443	1.06864	0.122198	0.249544	0.14776	0.992454	0.269694	0.147551	0.0799019	0.340361	NONE
chr16_46388954	chr16	46388954	CpG	0.147814	0.382997	0.862005	1	0.0364468	TRUE	1.36733	0.0656365	-0.305539	0.161702	0.199513	0.524278	-0.00679055	7.97739	0.0453511	0.258514	0.217783	0.218554	0.420345	0.106877	0.863909	0.147814	0.237243	0.457791	0.361308	0.212304	0.949339	SHCBP1	232672
chr16_46394951	chr16	46394951	CpG	0.148628	0.13761	0.78383	0	0.00294544	TRUE	-8.74754	-0.0553602	0.0504533	0.32845	0.153044	0.42388	0.1324	4.0851	0.0383276	0.148441	0.123332	0.146616	0.308288	0.0546958	0.0322475	0.148628	0.733941	0.00774191	0.296558	0.169147	0.0154923	SHCBP1	226675
chr16_34583328	chr16	34583328	CpG	0.14868	0.798348	0.988445	0	0.0142829	TRUE	-5.11972	-0.0772026	-0.00829147	0.444335	-0.00465823	0.530504	0.0916463	5.81666	0.0534566	0.207237	0.166903	0.197234	0.439576	0.0779016	0.378761	0.14868	0.968086	0.00776223	0.981157	0.227489	0.23942	ENSG00000259680	-738100
chr1_143247416	chr1	143247416	CpG	0.149032	0.155769	0.79455	NA	0	TRUE	-10.4526	-0.17308	-0.0912926	0.424494	-0.171626	-0.466363	0.157382	13.7159	0.119948	0.480202	0.397136	0.468231	0.897115	0.183526	0.446013	0.149032	0.849221	0.285119	0.713961	0.60317	0.391145	HIST2H3PS2	658550
chr16_34583102	chr16	34583102	CpG	0.149989	0.695927	0.97158	0	0.00157429	TRUE	-2.46404	0.0396452	-0.191756	0.147187	0.0368907	0.120122	0.0588232	3.15598	0.0275396	0.107202	0.0859356	0.10377	0.220088	0.042195	0.434949	0.149989	0.0736574	0.0867578	0.722211	0.58521	0.163293	ENSG00000259680	-737874
chr16_46389736	chr16	46389736	CpG	0.150227	0.899123	0.996187	NA	0	TRUE	8.75717	-0.0382116	0.00162292	0.048271	-0.373312	-0.138517	-0.100211	3.18195	0.0265593	0.109907	0.0872338	0.103797	0.258707	0.0425345	0.00592079	0.150227	0.988219	0.580023	0.000322468	0.592358	0.0184738	SHCBP1	231890
chr16_46395458	chr16	46395458	CpG	0.150632	0.074288	0.746313	0	0.0233829	TRUE	7.05084	-0.11619	-0.0147434	-0.109633	0.0623957	-0.956497	-0.0783693	9.16877	0.0808387	0.298814	0.256747	0.293125	0.65354	0.12244	0.44189	0.150632	0.960649	0.669373	0.831433	0.143314	0.522133	SHCBP1	226168
chr1_143263458	chr1	143263458	CpG	0.150927	0.0723794	0.746313	0	0.0162131	TRUE	15.0589	-0.12411	-0.376567	-0.674528	0.206811	-0.739154	-0.166722	12.4321	0.0864118	0.308836	0.324687	0.318876	0.820302	0.1647	0.225782	0.150927	0.222726	0.0377581	0.51662	0.367548	0.311407	HIST2H3PS2	642508
chr16_46388672	chr16	46388672	CpG	0.15162	0.441426	0.871727	0	0.183121	TRUE	-12.8059	0.157204	0.534073	0.573518	0.307465	0.197908	0.192519	12.7893	0.109639	0.396417	0.347371	0.424022	0.737396	0.171289	0.316685	0.15162	0.1779	0.0987337	0.468381	0.788401	0.261037	SHCBP1	232954
chr1_125183104	chr1	125183104	CpG	0.152393	0.408459	0.862005	NA	0	TRUE	4.31701	0.105923	-0.421413	-0.536997	-0.167032	-0.200703	-0.0336666	10.26	0.0740133	0.270236	0.260869	0.288069	0.717081	0.136812	0.673929	0.152393	0.118896	0.0395425	0.562028	0.779562	0.805621	NONE
chr17_21982542	chr17	21982542	CpG	0.152576	0.152576	0.793398	NA	0	TRUE	-4.0069	0.0990955	-0.447139	-0.0966532	0.478035	-0.171161	0.0743024	9.59138	0.0692738	0.250705	0.243238	0.256611	0.678713	0.127823	0.676122	0.152576	0.0745004	0.691101	0.0624795	0.800898	0.561045	MTRNR2L1	-540569	KCNJ18	290020
chr1_143266486	chr1	143266486	CpG	0.152776	0.672851	0.953325	NA	0	TRUE	12.2104	-0.157056	-0.211505	0.28763	-0.281573	-0.210136	-0.144026	13.2533	0.109845	0.447532	0.36955	0.424928	0.937094	0.177682	0.356886	0.152776	0.636496	0.436377	0.507564	0.822569	0.417604	HIST2H3PS2	639480
chr2_90386192	chr2	90386192	CpG	0.153845	0.530598	0.896151	NA	0	TRUE	-14.3821	0.166906	-0.0892365	0.358279	0.698394	-0.474416	0.209607	14.8774	0.117038	0.436901	0.386011	0.462864	0.866641	0.198736	0.333688	0.153845	0.838159	0.353326	0.131336	0.584091	0.291562	NONE
chr1_143186759	chr1	143186759	CpG	0.154711	0.0137739	0.743742	0	0.0529248	TRUE	18.9138	-0.150552	-0.023763	-0.151815	-0.100828	-1.3618	-0.238952	13.0395	0.105793	0.37765	0.356767	0.39467	0.732961	0.174235	0.146919	0.154711	0.949827	0.670449	0.798357	0.0631764	0.17024	HIST2H3PS2	719207
chr16_34593543	chr16	34593543	CpG	0.154783	0.048996	0.746313	1	0.170535	TRUE	1.93613	-0.117209	0.0183282	0.285536	-0.336476	-0.224249	-0.0115615	15.7279	0.0823769	0.507417	0.440713	0.414672	0.746084	0.210633	0.902027	0.154783	0.971186	0.517052	0.41712	0.763744	0.956227	ENSG00000259680	-748315
chr16_34588482	chr16	34588482	CpG	0.155098	0.290174	0.862005	NA	0	TRUE	0.171905	0.0791635	0.0604722	0.191549	-0.0483093	0.532413	0.0172621	6.93799	0.0556802	0.21379	0.180497	0.220286	0.560573	0.0925667	0.980233	0.155098	0.777286	0.288585	0.826414	0.342231	0.852066	ENSG00000259680	-743254
chr16_34586856	chr16	34586856	CpG	0.155412	0.449847	0.871727	NA	0	TRUE	3.64878	0.0346428	-0.124601	-0.0268819	-0.0278691	0.168331	-0.0313871	2.83031	0.0243848	0.0943089	0.0770417	0.0946135	0.222244	0.0378186	0.197336	0.155412	0.186436	0.727144	0.768332	0.448801	0.406573	ENSG00000259680	-741628
chr16_46391296	chr16	46391296	CpG	0.155571	0.319498	0.862005	NA	0	TRUE	6.84263	-0.0778793	-0.0648268	-0.0607501	-0.0932115	-0.543702	-0.0806736	6.13703	0.0548398	0.223764	0.180297	0.214871	0.444807	0.0820286	0.264861	0.155571	0.772038	0.736159	0.664433	0.221582	0.325371	SHCBP1	230330
chr16_46399157	chr16	46399157	CpG	0.156702	0.904812	0.996187	NA	0	TRUE	4.8563	-0.0461132	-0.0500279	0.0402212	-0.179778	-0.229691	-0.0665361	3.75716	0.03256	0.125998	0.105166	0.126168	0.290997	0.0502008	0.196168	0.156702	0.691328	0.702125	0.154182	0.429923	0.185039	SHCBP1	222469
chr16_46394975	chr16	46394975	CpG	0.157586	0.290804	0.862005	NA	0	TRUE	-8.84337	-0.0545704	-0.430989	-0.0766094	-0.00416282	0.311191	0.146185	4.53959	0.0386138	0.16349	0.122836	0.137399	0.380186	0.0609082	0.0514084	0.157586	0.00838443	0.532841	0.97583	0.413059	0.0163915	SHCBP1	226651
chr1_143263393	chr1	143263393	CpG	0.158016	0.0723794	0.746313	NA	0	TRUE	-8.06344	0.117789	-0.0599502	0.0722511	0.422138	0.136216	0.137395	11.0565	0.083433	0.302726	0.281103	0.335913	0.713029	0.147174	0.465822	0.158016	0.843018	0.797157	0.208866	0.848495	0.350533	HIST2H3PS2	642573
chr16_34572671	chr16	34572671	CpG	0.158397	0.505657	0.884127	NA	0	TRUE	3.31395	-0.0748648	-0.644247	-0.536983	-0.157857	-0.170481	-0.0269253	6.16307	0.0530775	0.193468	0.170716	0.194802	0.482978	0.0820471	0.590776	0.158397	0.000868496	0.0016582	0.417742	0.724105	0.742784	ENSG00000259680	-727443
chr1_143238718	chr1	143238718	CpG	0.158825	0.27501	0.862005	0.953269	1.51769	TRUE	30.3696	-0.216345	-0.0598735	-0.109346	0.0618898	-2.57128	-0.379742	40.4918	0.153541	1.3272	1.20348	0.829725	1.4473	0.542338	0.453243	0.158825	0.964017	0.927605	0.94054	0.0756337	0.483806	HIST2H3PS2	667248
chr1_125180233	chr1	125180233	CpG	0.159162	0.394938	0.862005	0	0.0109992	TRUE	-7.39202	0.0625807	-0.0707922	-0.0145191	0.229491	0.308004	0.123732	5.28864	0.0444499	0.168901	0.146472	0.17407	0.346415	0.0708303	0.162199	0.159162	0.675119	0.921038	0.187376	0.37394	0.0806574	NONE
chr16_46401060	chr16	46401060	CpG	0.159185	0.0381511	0.746313	0	0.0443614	TRUE	-3.99027	-0.096717	-0.662714	0.120563	0.0140381	0.0375803	0.0790461	7.58414	0.0687	0.263572	0.209644	0.248703	0.511538	0.101596	0.598795	0.159185	0.011925	0.565234	0.954987	0.941436	0.436543	SHCBP1	220566
chr16_34572657	chr16	34572657	CpG	0.159223	0.505657	0.884127	1	0.00573337	TRUE	11.328	-0.0922371	-0.717623	-0.155394	-0.287841	-0.194967	-0.122264	7.86524	0.0655237	0.275655	0.217126	0.245429	0.586437	0.104793	0.149793	0.159223	0.00923207	0.474186	0.240873	0.739542	0.243321	ENSG00000259680	-727429
chr16_34582930	chr16	34582930	CpG	0.159743	0.408964	0.862005	1	0.248858	TRUE	12.4355	-0.107106	0.0538803	-0.0010671	-0.315659	-1.69591	-0.149565	17.6199	0.0761809	0.570363	0.496983	0.396481	0.708992	0.236213	0.480335	0.159743	0.924738	0.998287	0.425945	0.016757	0.526616	ENSG00000259680	-737702
chr1_143195394	chr1	143195394	CpG	0.16005	0.492315	0.876322	NA	0	TRUE	-7.29648	0.1209	0.251136	0.378231	-0.185372	0.303499	0.115969	10.4843	0.0860559	0.338915	0.307208	0.349675	0.769407	0.140124	0.486464	0.16005	0.458693	0.218253	0.596025	0.693243	0.407889	HIST2H3PS2	710572
chr16_46399386	chr16	46399386	CpG	0.160091	0.723162	0.980389	1	0.0152385	TRUE	3.3261	-0.0472228	-0.255464	-0.126456	-0.0121833	0.00176137	-0.0166638	5.46743	0.0336162	0.177044	0.149663	0.158296	0.327261	0.0732164	0.542957	0.160091	0.149038	0.398143	0.938651	0.995706	0.81996	SHCBP1	222240
chr16_46388764	chr16	46388764	CpG	0.160243	0.148175	0.78383	1	0.168831	TRUE	-16.0362	0.0875417	-0.0997178	0.484621	0.270662	0.725238	0.231132	14.3734	0.0623403	0.469376	0.4087	0.329528	0.578007	0.192556	0.264557	0.160243	0.831758	0.235716	0.411441	0.20958	0.230009	SHCBP1	232862
chr16_46390533	chr16	46390533	CpG	0.160931	0.0615049	0.746313	1	0.00109045	TRUE	2.67703	-0.0306663	0.265696	0.0337004	-0.0840545	-0.400586	-0.0228148	2.81741	0.021874	0.089793	0.0767805	0.0903646	0.185727	0.0377011	0.342025	0.160931	0.00308654	0.66072	0.352283	0.0310175	0.54508	SHCBP1	231093
chr16_46387208	chr16	46387208	CpG	0.163306	0.215301	0.835596	0.96075	0.122679	TRUE	2.33899	0.110492	-0.814616	-0.197624	0.353572	0.283777	0.00104632	14.3669	0.0792604	0.480264	0.394443	0.394172	0.774969	0.192404	0.870673	0.163306	0.0898514	0.616358	0.369718	0.714232	0.995661	SHCBP1	234418
chr2_90402299	chr2	90402299	CpG	0.163831	0.274186	0.862005	NA	0	TRUE	-0.741026	-0.117491	0.0348265	0.0219878	-0.0459052	-0.44582	0.0200187	10.2834	0.084386	0.333538	0.275715	0.333254	0.744182	0.137901	0.942554	0.163831	0.91684	0.936437	0.890439	0.549124	0.884578	NONE
chr16_34586798	chr16	34586798	CpG	0.163854	0.45309	0.871727	0.0502011	0.0342833	TRUE	-6.41518	0.110394	0.156319	0.290067	0.256398	-0.142921	0.108534	8.95351	0.0792933	0.309936	0.24659	0.297168	0.640742	0.12007	0.473683	0.163854	0.614009	0.239469	0.388244	0.823493	0.366039	ENSG00000259680	-741570
chr16_46390389	chr16	46390389	CpG	0.164394	0.407556	0.862005	0	0.0320068	TRUE	2.2043	-0.0823981	0.0954058	0.0863822	-0.167037	-0.662701	-0.00474224	6.87106	0.0592602	0.227779	0.184085	0.212111	0.454659	0.0920616	0.748355	0.164394	0.675324	0.63889	0.43099	0.144957	0.958918	SHCBP1	231237
chr16_46398903	chr16	46398903	CpG	0.165078	0.256589	0.862005	1	0.015922	TRUE	6.85595	-0.0851894	-0.445935	-0.342085	0.364349	0.0483467	-0.0627699	7.84332	0.0613671	0.267608	0.221965	0.239498	0.61722	0.105005	0.382056	0.165078	0.0956386	0.123277	0.128184	0.937566	0.549986	SHCBP1	222723
chr1_143210844	chr1	143210844	CpG	0.16533	0.945466	0.996187	0.542255	0.159037	TRUE	-14.4889	0.157817	0.332013	0.818663	0.270969	-0.125513	0.202044	15.8557	0.113753	0.526029	0.441422	0.499736	0.870668	0.212741	0.360823	0.16533	0.52793	0.0636531	0.587664	0.885376	0.342255	HIST2H3PS2	695122
chr16_46390611	chr16	46390611	CpG	0.165458	0.0459851	0.746313	0	0.00217169	TRUE	1.04087	-0.0383359	0.0148872	0.0435743	-0.133268	-0.236241	0.0136615	3.26347	0.0276405	0.109364	0.0895657	0.106206	0.224264	0.0436884	0.749767	0.165458	0.891722	0.626608	0.209549	0.292156	0.754506	SHCBP1	231015
chr2_90386133	chr2	90386133	CpG	0.165582	0.109133	0.748235	NA	0	TRUE	-13.0028	0.137386	-0.0605319	0.105377	0.350848	0.542091	0.203134	12.3728	0.0990852	0.379016	0.31358	0.38862	0.893565	0.165821	0.293296	0.165582	0.873111	0.736837	0.36663	0.544076	0.220568	NONE
chr3_75669195	chr3	75669195	CpG	0.166692	0.785151	0.986777	NA	0	TRUE	-2.61445	0.0804606	-0.0454958	-0.0790572	0.294313	1.07874	0.0349466	7.12259	0.058182	0.216366	0.183699	0.200471	0.487524	0.0952774	0.713571	0.166692	0.833455	0.666931	0.142076	0.0269192	0.713777	FRG2C	4866	ZNF717	116372
chr16_34589547	chr16	34589547	CpG	0.166893	0.414178	0.862005	NA	0	TRUE	7.46078	-0.0736871	-0.0419314	0.287672	0.11013	-0.0749848	-0.0901991	5.3647	0.0533093	0.219386	0.159782	0.181828	0.405273	0.0718544	0.164311	0.166893	0.848423	0.071797	0.544727	0.853211	0.209369	ENSG00000259680	-744319
chr16_34592732	chr16	34592732	CpG	0.167507	0.478609	0.871727	0.76884	0.0884374	TRUE	-12.1671	0.0960653	0.00968206	0.272863	0.157936	0.325364	0.185462	11.2402	0.0695994	0.359342	0.30281	0.305405	0.574205	0.150689	0.279044	0.167507	0.978505	0.367534	0.605062	0.570963	0.218412	ENSG00000259680	-747504
chr16_34584991	chr16	34584991	CpG	0.16875	0.94547	0.996187	0	0.0183529	TRUE	-0.330251	0.0881258	-0.424621	0.0144283	0.337422	0.210366	0.0306343	6.84584	0.0640341	0.232542	0.19249	0.232537	0.46999	0.0914113	0.961524	0.16875	0.0678507	0.94025	0.146767	0.654444	0.73753	ENSG00000259680	-739763
chr1_125178945	chr1	125178945	CpG	0.169066	0.24474	0.852119	NA	0	TRUE	-9.03572	0.0732941	0.127118	0.429137	-0.115582	0.412886	0.15051	6.1812	0.0532966	0.226598	0.174686	0.215425	0.492347	0.0830018	0.143794	0.169066	0.574809	0.0140253	0.591592	0.40169	0.0697807	NONE
chr1_143184876	chr1	143184876	CpG	0.169507	0.0973058	0.746313	1	0.0484897	TRUE	-18.8089	-0.136116	-0.258113	-0.347963	-0.059498	1.19695	0.280763	15.1363	0.0990806	0.429246	0.377143	0.420344	1.17139	0.203054	0.214003	0.169507	0.547629	0.356201	0.887439	0.306866	0.166756	HIST2H3PS2	721090
chr16_34582890	chr16	34582890	CpG	0.169728	0.623428	0.946249	0.206968	0.00646651	TRUE	2.10045	-0.0586624	-0.0899694	0.00430241	-0.332805	-0.123971	0.00257984	5.21119	0.0427232	0.172831	0.139173	0.166326	0.387281	0.0697216	0.686901	0.169728	0.602672	0.975338	0.0454013	0.748888	0.970483	ENSG00000259680	-737662
chr16_46398353	chr16	46398353	CpG	0.169758	0.0562382	0.746313	NA	0	TRUE	-4.39214	0.0549667	-0.284878	-0.0775175	0.133132	0.368199	0.0754071	4.36236	0.0400345	0.150299	0.121558	0.148905	0.330258	0.0583596	0.314018	0.169758	0.0580379	0.52367	0.371283	0.264902	0.196319	SHCBP1	223273
chr1_143231426	chr1	143231426	CpG	0.170523	0.786311	0.986777	1	0.233051	TRUE	-12.2909	0.128536	-0.582605	0.0794753	0.101094	0.810215	0.186036	18.6629	0.0937856	0.59137	0.50954	0.458549	0.769376	0.250506	0.51017	0.170523	0.324536	0.876053	0.825508	0.292304	0.457698	HIST2H3PS2	674540
chr16_34593590	chr16	34593590	CpG	0.170735	0.0713255	0.746313	1	0.313039	TRUE	-21.1076	0.183012	-0.276351	0.279182	0.83925	1.90867	0.309503	22.309	0.1336	0.733546	0.634548	0.612831	1.36358	0.298762	0.344074	0.170735	0.706372	0.659959	0.170854	0.161589	0.300225	ENSG00000259680	-748362
chr16_46401112	chr16	46401112	CpG	0.173274	0.0108449	0.743742	0.710552	0.100057	TRUE	0.238377	0.0946686	-0.067831	0.103177	0.0430398	0.497159	0.0121797	11.4721	0.0695194	0.361664	0.311866	0.324261	0.614415	0.153746	0.983422	0.173274	0.851228	0.740766	0.894405	0.418424	0.936858	SHCBP1	220514
chr10_42073465	chr10	42073465	CpG	0.173306	0.13861	0.78383	0	0.0527637	TRUE	15.7197	-0.120596	-0.288798	-0.280673	-0.452053	-1.29895	-0.194996	10.8969	0.0885656	0.315108	0.280422	0.328921	0.732879	0.145928	0.149137	0.173306	0.359402	0.316879	0.169333	0.0763288	0.181466	ZNF33B	565079
chr16_46392876	chr16	46392876	CpG	0.173319	0.355832	0.862005	NA	0	TRUE	2.70899	-0.0840082	0.261396	0.145699	-0.341607	-0.493359	-0.0180955	7.02775	0.0616975	0.259107	0.201784	0.246378	0.579344	0.0941703	0.699889	0.173319	0.313055	0.470263	0.165591	0.394446	0.847619	SHCBP1	228750
chr16_34588292	chr16	34588292	CpG	0.173898	0.789759	0.986777	NA	0	TRUE	-13.8165	0.0708122	-0.00451115	0.144886	0.24878	0.460654	0.205171	5.72902	0.052076	0.202773	0.155705	0.187917	0.426669	0.0769742	0.0158798	0.173898	0.982251	0.352103	0.185542	0.280298	0.00768835	ENSG00000259680	-743064
chr1_125182688	chr1	125182688	CpG	0.17397	0.421099	0.862005	0	0.0341835	TRUE	11.115	0.121712	0.383482	0.216151	-0.449663	-0.489036	-0.126022	12.2256	0.0895235	0.360311	0.322517	0.400129	0.678013	0.163533	0.363265	0.17397	0.287189	0.502731	0.261099	0.470738	0.440931	NONE
chr1_143266974	chr1	143266974	CpG	0.174087	0.377329	0.862005	NA	0	TRUE	-3.52759	-0.155302	0.0788715	0.10781	0.301737	-0.204205	0.0714963	12.3397	0.114261	0.415701	0.375123	0.415595	0.804015	0.16526	0.774975	0.174087	0.84952	0.773806	0.467816	0.79951	0.665285	HIST2H3PS2	638992
chr1_143265516	chr1	143265516	CpG	0.174226	0.73911	0.982897	1	0.599761	TRUE	-0.922498	0.167466	-0.90388	-0.360241	0.0098172	0.103428	0.051656	29.6198	0.12325	0.925075	0.788987	0.810583	1.1412	0.396741	0.975154	0.174226	0.328526	0.647968	0.990337	0.927786	0.896407	HIST2H3PS2	640450
chr17_21983781	chr17	21983781	CpG	0.175659	0.278717	0.862005	1	0.0298052	TRUE	4.88247	0.0646467	0.102974	0.168269	-0.264998	-0.363688	-0.0589215	8.80786	0.0477365	0.255193	0.222194	0.256968	0.490909	0.117813	0.579352	0.175659	0.686571	0.448867	0.302425	0.458786	0.616985	MTRNR2L1	-539330	KCNJ18	291259
chr1_125180184	chr1	125180184	CpG	0.175746	0.105654	0.746313	NA	0	TRUE	1.02439	-0.0551264	-0.152449	-0.0206229	0.0677466	0.45188	0.016889	4.82388	0.0407146	0.15234	0.134904	0.15155	0.382665	0.0643862	0.831827	0.175746	0.316962	0.878501	0.654857	0.237652	0.793084	NONE
chr1_143218344	chr1	143218344	CpG	0.177432	0.0796256	0.746313	1	0.0767282	TRUE	-20.7142	0.1052	0.21984	0.172463	-0.188284	1.23979	0.299173	13.5032	0.0780006	0.397365	0.344233	0.37183	0.693913	0.181259	0.125025	0.177432	0.580095	0.616367	0.612595	0.0739922	0.0988351	HIST2H3PS2	687622
chr1_125180249	chr1	125180249	CpG	0.177481	0.56071	0.90498	1	0.00566128	TRUE	3.92857	-0.0627627	0.166339	0.280269	-0.115441	0.724908	-0.028365	5.83272	0.0465407	0.197764	0.166677	0.193368	0.485766	0.078108	0.500604	0.177481	0.400292	0.0926632	0.550505	0.135621	0.716493	NONE
chr16_34585953	chr16	34585953	CpG	0.177955	0.301755	0.862005	NA	0	TRUE	14.7876	-0.0798786	-0.00334665	-0.13979	-0.406532	-1.17598	-0.176896	7.23054	0.0592976	0.242378	0.194594	0.229612	0.51543	0.0965335	0.0408394	0.177955	0.988984	0.472529	0.076641	0.0225161	0.0668794	ENSG00000259680	-740725
chr16_46390742	chr16	46390742	CpG	0.17822	0.11873	0.777981	NA	0	TRUE	0.389427	-0.0247385	-0.0916673	0.136516	-0.0443919	-0.0630252	0.0124695	2.09872	0.0183758	0.072098	0.0590155	0.0704172	0.154103	0.0280508	0.852794	0.17822	0.203577	0.0207103	0.528424	0.682553	0.656658	SHCBP1	230884
chr16_46391221	chr16	46391221	CpG	0.178612	0.482019	0.871727	0	0.0453172	TRUE	-10.7687	0.0994551	-0.247538	0.0610258	0.438374	1.52075	0.166234	8.42339	0.0739421	0.270744	0.229656	0.273707	0.719887	0.112746	0.201097	0.178612	0.360566	0.790449	0.10924	0.0346449	0.14037	SHCBP1	230405
chr16_46401624	chr16	46401624	CpG	0.179043	0.14873	0.78383	0.865069	0.265302	TRUE	-10.7515	-0.139515	0.000387607	0.150026	-0.175064	-1.04118	0.161729	18.889	0.103828	0.6027	0.519696	0.502305	0.956496	0.253135	0.569226	0.179043	0.999487	0.772827	0.727448	0.27636	0.522886	SHCBP1	220002
chr16_46394499	chr16	46394499	CpG	0.179121	0.401586	0.862005	NA	0	TRUE	-8.16833	0.0689272	-0.160988	0.175347	0.20295	-0.272383	0.139601	5.65437	0.0513055	0.19943	0.157192	0.195776	0.38576	0.0756503	0.148569	0.179121	0.419527	0.264637	0.299902	0.48013	0.0649862	SHCBP1	227127
chr16_46390710	chr16	46390710	CpG	0.179931	0.0228282	0.743742	0.500037	0.0509167	TRUE	-8.57928	0.0660069	-0.102843	0.185955	0.220703	0.291972	0.129873	7.41992	0.0492234	0.234825	0.199628	0.21022	0.376377	0.0994854	0.247579	0.179931	0.66142	0.351592	0.29378	0.4379	0.191739	SHCBP1	230916
chr16_46387835	chr16	46387835	CpG	0.180388	0.938658	0.996187	1	0.0452338	TRUE	-0.152848	-0.0589711	-0.0239068	-0.0742977	0.0394572	-0.498042	0.0164081	8.43743	0.0440227	0.273576	0.233741	0.222504	0.411082	0.11313	0.985547	0.180388	0.930364	0.750588	0.859247	0.225688	0.884681	SHCBP1	233791
chr16_46390046	chr16	46390046	CpG	0.180911	0.846983	0.996187	0.83276	0.0161391	TRUE	-5.38996	0.0359988	-0.190635	-0.0611863	0.130038	0.0720451	0.0852317	4.74864	0.0269058	0.1494	0.129383	0.130209	0.23652	0.063615	0.256353	0.180911	0.201956	0.63628	0.317948	0.760667	0.180308	SHCBP1	231580
chr3_75669293	chr3	75669293	CpG	0.181318	0.785151	0.986777	0.128274	0.028905	TRUE	-11.9023	0.103361	0.6048	0.601365	0.0138518	0.272395	0.156247	9.28708	0.0773249	0.305489	0.251251	0.27482	0.512222	0.124642	0.199984	0.181318	0.0477282	0.016689	0.959801	0.594871	0.209997	FRG2C	4964	ZNF717	116274
chr1_143238098	chr1	143238098	CpG	0.183234	0.550542	0.901952	1	0.330992	TRUE	-9.44036	0.127722	-0.279324	0.159717	-0.226357	1.60622	0.163706	21.3003	0.0959695	0.673475	0.587157	0.498978	1.25628	0.285581	0.657618	0.183234	0.678325	0.785608	0.650087	0.201054	0.566484	HIST2H3PS2	667868
chr1_125183773	chr1	125183773	CpG	0.183388	0.820804	0.9933	0	0.0206247	TRUE	0.325711	-0.126634	0.0377103	0.226355	-0.230385	-0.506606	0.0235516	12.4057	0.0951848	0.329676	0.304038	0.345082	0.658797	0.166013	0.979054	0.183388	0.908932	0.456576	0.504372	0.441901	0.887186	NONE
chr1_143213880	chr1	143213880	CpG	0.183519	0.571552	0.911821	NA	0	TRUE	1.88831	0.142612	-0.507637	0.526107	-0.00992761	1.1535	0.00904087	11.4284	0.107228	0.46674	0.344667	0.453313	1.14157	0.152988	0.868763	0.183519	0.276761	0.126905	0.982528	0.312282	0.952876	HIST2H3PS2	692086
chr2_90383808	chr2	90383808	CpG	0.184834	0.416952	0.862005	0	0.0413828	TRUE	-6.05655	0.141741	0.142073	0.569138	0.154342	0.353462	0.0953638	12.4762	0.106893	0.397558	0.324073	0.39899	0.729699	0.167294	0.627359	0.184834	0.720818	0.0790539	0.698881	0.628107	0.568652	NONE
chr16_34572706	chr16	34572706	CpG	0.18484	0.505657	0.884127	1	0.0675228	TRUE	16.042	0.0948112	-0.0504024	-0.0300884	-0.270573	-0.363122	-0.194284	11.8638	0.0715017	0.374152	0.326772	0.358129	0.739507	0.158567	0.176319	0.18484	0.892841	0.926636	0.449939	0.623403	0.220483	ENSG00000259680	-727478
chr2_90392210	chr2	90392210	CpG	0.18581	0.419729	0.862005	1	0.0146026	TRUE	-21.8795	0.111411	-0.23298	0.0681638	0.871936	1.41053	0.305465	11.0931	0.0842063	0.30971	0.286671	0.317959	0.706448	0.148272	0.0485688	0.18581	0.4519	0.812054	0.00610116	0.0458623	0.0393829	NONE
chr16_46395026	chr16	46395026	CpG	0.186972	0.319809	0.862005	NA	0	TRUE	-6.364	-0.0637461	0.332679	0.378501	-0.0351166	-0.326016	0.0990843	5.39052	0.0483076	0.196627	0.156294	0.178046	0.394438	0.0724049	0.237765	0.186972	0.0906589	0.015447	0.843645	0.408502	0.171164	SHCBP1	226600
chr1_143231561	chr1	143231561	CpG	0.187196	0.870623	0.996187	NA	0	TRUE	3.81714	-0.0572134	0.174386	0.0720723	-0.006035	-0.19115	-0.0365683	5.57207	0.043379	0.166078	0.153044	0.178062	0.314628	0.0745787	0.493312	0.187196	0.293704	0.637694	0.972963	0.543492	0.623899	HIST2H3PS2	674405
chr16_34583368	chr16	34583368	CpG	0.187699	0.532389	0.896151	NA	0	TRUE	5.05112	-0.06635	-0.183054	-0.123147	-0.338353	-0.448193	-0.0558315	5.97423	0.0503638	0.213077	0.161711	0.182212	0.499032	0.0803087	0.397841	0.187699	0.390287	0.446342	0.0633229	0.369119	0.486923	ENSG00000259680	-738140
chr2_90386159	chr2	90386159	CpG	0.188329	0.0914711	0.746313	0	0.0842261	TRUE	-19.4687	0.135233	0.106819	0.315271	0.500585	0.638578	0.271538	12.3547	0.102797	0.388692	0.331965	0.401349	0.828607	0.165492	0.115068	0.188329	0.783457	0.342258	0.212304	0.440906	0.100841	NONE
chr10_42075310	chr10	42075310	CpG	0.188714	0.55705	0.90498	1	0.0179082	TRUE	14.7574	-0.148263	-0.429957	-0.539347	0.178855	-1.36116	-0.16322	15.0758	0.112799	0.379135	0.395472	0.401833	0.891287	0.200574	0.327639	0.188714	0.256775	0.172629	0.656249	0.126716	0.415779	ZNF33B	563234
chr1_143222169	chr1	143222169	CpG	0.189259	0.877461	0.996187	1	0.0138235	TRUE	3.3428	-0.127119	0.000126706	-0.319511	0.0429619	-0.211994	-0.0202949	12.6567	0.0968324	0.358671	0.346668	0.377578	0.799973	0.169193	0.791693	0.189259	0.999718	0.356705	0.90941	0.791008	0.904522	HIST2H3PS2	683797
chr16_46393143	chr16	46393143	CpG	0.189382	0.494547	0.876322	NA	0	TRUE	9.63944	-0.0504364	0.0775394	0.0531891	-0.158254	0.00465482	-0.118958	4.3577	0.0384304	0.154697	0.120757	0.146781	0.356313	0.0581833	0.0269634	0.189382	0.616207	0.6596	0.280959	0.989577	0.0409004	SHCBP1	228483
chr16_34588056	chr16	34588056	CpG	0.189901	0.982549	0.996187	0	0.00997056	TRUE	0.598382	-0.0608908	0.0542287	0.00834666	-0.0104637	-0.704056	0.0193616	5.3801	0.0464507	0.173834	0.147118	0.174564	0.320535	0.0719458	0.911441	0.189901	0.755074	0.954757	0.952202	0.0280558	0.787842	ENSG00000259680	-742828
chr1_143195209	chr1	143195209	CpG	0.191982	0.197866	0.82389	NA	0	TRUE	-5.69267	-0.117739	0.439296	0.196187	0.160217	-0.0366701	0.0901328	11.2002	0.0902394	0.317639	0.30876	0.349497	0.782276	0.149627	0.611269	0.191982	0.166663	0.525166	0.646649	0.962612	0.54692	HIST2H3PS2	710757
chr1_143215097	chr1	143215097	CpG	0.192563	0.0272021	0.743742	0	0.0910711	TRUE	16.6158	-0.13826	0.406813	-0.240388	-0.570663	-1.51005	-0.209537	15.5765	0.106106	0.39631	0.378244	0.462998	0.847199	0.208392	0.286097	0.192563	0.304656	0.525078	0.217748	0.0746836	0.314658	HIST2H3PS2	690869
chr16_34581440	chr16	34581440	CpG	0.193124	0.306325	0.862005	0	0.0185736	TRUE	-2.45666	-0.0688635	-0.153413	0.06865	-0.0142277	-0.500221	0.0577584	5.95607	0.0529152	0.206114	0.163219	0.19419	0.380901	0.0797913	0.68	0.193124	0.456689	0.674046	0.941594	0.189097	0.469146	ENSG00000259680	-736212
chr1_143254301	chr1	143254301	CpG	0.193129	0.869372	0.996187	NA	0	TRUE	-32.8736	0.136141	-0.745719	-0.343352	0.887773	1.75768	0.471976	12.4299	0.104613	0.365527	0.3268	0.368907	1.13337	0.16725	0.00817563	0.193129	0.0413383	0.293419	0.0161064	0.120937	0.00477297	HIST2H3PS2	651665
chr1_143217318	chr1	143217318	CpG	0.194146	0.36545	0.862005	1	0.00690261	TRUE	-3.96471	-0.0605148	-0.485838	-0.155619	0.2836	0.218889	0.0765277	6.09753	0.0466068	0.195652	0.166983	0.184734	0.400407	0.0818009	0.515553	0.194146	0.0130219	0.351364	0.12474	0.584608	0.349512	HIST2H3PS2	688648
chr16_34593493	chr16	34593493	CpG	0.195364	0.0126076	0.743742	0	0.0209175	TRUE	11.7739	0.0895733	-0.291387	0.0511763	-0.107668	-0.148382	-0.135007	7.93888	0.0691753	0.285652	0.215137	0.250632	0.521988	0.106349	0.138055	0.195364	0.307692	0.811976	0.667497	0.776209	0.204271	ENSG00000259680	-748265
chr1_143253111	chr1	143253111	CpG	0.196107	0.35785	0.862005	NA	0	TRUE	-20.7626	0.062066	-0.219191	0.344031	0.167804	0.628569	0.291002	6.5407	0.0480119	0.192902	0.165671	0.199669	0.411147	0.0875016	0.0015016	0.196107	0.255838	0.0378398	0.400677	0.126309	0.000882042	HIST2H3PS2	652855
chr16_34583112	chr16	34583112	CpG	0.196299	0.753937	0.986777	1	0.00630318	TRUE	-1.52268	0.0352626	-0.145392	0.069357	0.0765488	0.484996	0.0449408	4.02295	0.0272895	0.127996	0.108362	0.121961	0.252623	0.0538137	0.705061	0.196299	0.255992	0.52214	0.530233	0.0548782	0.403651	ENSG00000259680	-737884
chr1_143185220	chr1	143185220	CpG	0.196606	0.408485	0.862005	NA	0	TRUE	-6.5251	0.049766	-0.20343	0.132409	0.205741	0.411847	0.111603	4.86792	0.03854	0.150944	0.130972	0.154499	0.295961	0.0652003	0.180106	0.196606	0.17775	0.312031	0.182969	0.164057	0.0869535	HIST2H3PS2	720746
chr16_46391378	chr16	46391378	CpG	0.197549	0.361643	0.862005	0	0.0253673	TRUE	-7.21863	-0.0967842	-0.416198	0.0540159	0.106474	1.01669	0.121875	8.1836	0.07511	0.283315	0.228703	0.268038	0.823371	0.109451	0.377731	0.197549	0.141825	0.81329	0.691195	0.216907	0.26549	SHCBP1	230248
chr16_34582446	chr16	34582446	CpG	0.19762	0.0592926	0.746313	0	0.0137912	TRUE	1.67798	-0.0514847	-0.190756	0.149417	0.051905	0.35508	-0.0116899	4.56897	0.0399613	0.147808	0.124297	0.148999	0.313304	0.0611488	0.713428	0.19762	0.196852	0.229327	0.727571	0.257072	0.848391	ENSG00000259680	-737218
chr16_34586893	chr16	34586893	CpG	0.197939	0.415786	0.862005	NA	0	TRUE	4.71338	0.0973058	0.238082	0.18945	0.130667	0.257993	-0.0389411	8.26957	0.0755805	0.302116	0.231906	0.290779	0.690375	0.110898	0.5687	0.197939	0.430669	0.41397	0.653167	0.708628	0.725482	ENSG00000259680	-741665
chr16_46395420	chr16	46395420	CpG	0.198807	0.074288	0.746313	0	0.00462673	TRUE	-5.35736	-0.111209	0.458078	0.766546	-0.00777098	0.700332	0.0809311	9.61501	0.086547	0.345948	0.281271	0.334336	0.859185	0.128578	0.5774	0.198807	0.185462	0.00642451	0.981456	0.415008	0.529065	SHCBP1	226206
chr2_90392135	chr2	90392135	CpG	0.200155	0.419729	0.862005	0	0.109357	TRUE	9.07427	0.181218	-0.039279	0.0168569	-0.200522	0.685358	-0.0875328	18.3485	0.141454	0.535013	0.476007	0.556068	1.30476	0.244796	0.620916	0.200155	0.941474	0.97175	0.718394	0.599391	0.720662	NONE
chr1_143217565	chr1	143217565	CpG	0.200405	0.53402	0.896151	0.911013	0.290671	TRUE	8.2237	-0.163842	0.356615	0.419581	-0.569052	-0.40278	-0.0945596	22.2733	0.127962	0.663736	0.584822	0.632251	0.993938	0.298333	0.711966	0.200405	0.591071	0.473096	0.368098	0.685304	0.751274	HIST2H3PS2	688401
chr1_143231395	chr1	143231395	CpG	0.200772	0.627536	0.947959	1	0.115013	TRUE	-0.701792	0.098668	-0.0453351	0.441952	0.171011	0.0495235	0.0257657	13.4646	0.0771232	0.417177	0.371908	0.361361	0.592731	0.18039	0.958432	0.200772	0.913463	0.2347	0.63604	0.933413	0.886421	HIST2H3PS2	674571
chr1_125180090	chr1	125180090	CpG	0.201128	0.0402751	0.746313	0	0.00589992	TRUE	-2.47913	0.044749	-0.233696	0.178306	0.029278	0.479219	0.0559105	4.15731	0.0350055	0.133353	0.113465	0.133456	0.281343	0.0555937	0.550954	0.201128	0.0796952	0.116074	0.826351	0.0885064	0.314561	NONE
chr1_143220228	chr1	143220228	CpG	0.201174	0.149562	0.78383	0	0.0677256	TRUE	-3.6096	-0.0986058	0.0838491	0.215371	-0.104827	0.107493	0.0706045	9.25197	0.0771435	0.267995	0.249678	0.280386	0.592149	0.123685	0.69643	0.201174	0.754375	0.388361	0.708504	0.855951	0.568106	HIST2H3PS2	685738
chr1_143193311	chr1	143193311	CpG	0.201476	0.766991	0.986777	1	0.238097	TRUE	-22.5253	0.103885	0.13025	0.411755	0.678481	1.52818	0.312492	18.5389	0.0813283	0.585694	0.506136	0.497805	0.90953	0.24838	0.224355	0.201476	0.824013	0.415916	0.1729	0.0929213	0.208349	HIST2H3PS2	712655
chr16_46393496	chr16	46393496	CpG	0.201517	0.00810606	0.743742	0	0.0616644	TRUE	7.1392	-0.115562	-0.0500392	0.129871	-0.141814	1.46593	-0.0703794	10.1788	0.0904781	0.358877	0.27689	0.33086	1.11911	0.136305	0.483064	0.201517	0.889108	0.639045	0.668198	0.190227	0.605617	SHCBP1	228130
chr16_46401096	chr16	46401096	CpG	0.202147	0.0146246	0.743742	0	0.0133724	TRUE	7.3965	0.0841403	-0.391755	-0.310136	0.312644	0.271089	-0.0821642	7.65797	0.0659687	0.236088	0.205556	0.24997	0.577234	0.102203	0.334116	0.202147	0.0970431	0.131359	0.211035	0.638617	0.421438	SHCBP1	220530
chr16_34585539	chr16	34585539	CpG	0.202626	0.644345	0.947959	1	0.670984	TRUE	-7.87534	0.193568	0.415999	0.327201	-0.587696	0.318946	0.126283	30.5443	0.151925	0.953319	0.838282	0.755557	1.25671	0.409095	0.796535	0.202626	0.662569	0.696297	0.436668	0.799655	0.757557	ENSG00000259680	-740311
chr16_46394312	chr16	46394312	CpG	0.202635	0.204128	0.835596	NA	0	TRUE	4.20422	-0.057701	-0.145453	-0.16373	-0.0351646	-0.43091	-0.035922	5.23828	0.0452883	0.179514	0.148148	0.176875	0.408509	0.0700174	0.422208	0.202635	0.417789	0.26908	0.842411	0.291501	0.60792	SHCBP1	227314
chr16_46390239	chr16	46390239	CpG	0.203146	0.439208	0.871727	1	0.011658	TRUE	1.96175	-0.0559247	-0.0143316	0.14087	-0.132875	-0.345851	-0.0250125	6.0548	0.0439439	0.202157	0.165182	0.179859	0.406778	0.081173	0.745938	0.203146	0.943483	0.393761	0.460044	0.395202	0.757977	SHCBP1	231387
chr16_34582854	chr16	34582854	CpG	0.206073	0.522057	0.896151	NA	0	TRUE	-0.00865589	-0.045277	0.00907152	0.157583	0.00976919	-0.297019	0.0175611	4.08179	0.035808	0.137469	0.113732	0.136207	0.309177	0.0545161	0.998308	0.206073	0.947386	0.165879	0.942822	0.336716	0.747356	ENSG00000259680	-737626
chr16_46391159	chr16	46391159	CpG	0.206608	0.71927	0.978911	NA	0	TRUE	-2.86476	0.081056	-0.160283	-0.163427	0.20537	0.373218	0.05649	7.48319	0.06418	0.2384	0.208518	0.248944	0.721094	0.0997799	0.701848	0.206608	0.501374	0.433184	0.409391	0.604757	0.571294	SHCBP1	230467
chr16_46394974	chr16	46394974	CpG	0.206766	0.290804	0.862005	0	0.00983084	TRUE	-2.04675	-0.0578028	0.027409	0.193579	0.0702463	0.387189	0.0429279	5.12274	0.0457841	0.174995	0.148202	0.179208	0.380821	0.0685549	0.689493	0.206766	0.875539	0.191492	0.695071	0.309286	0.531195	SHCBP1	226652
chr1_143264584	chr1	143264584	CpG	0.207422	0.509536	0.884966	0	0.0182096	TRUE	-5.97924	0.0679153	0.32192	-0.272317	-0.200309	-0.229251	0.105027	7.32827	0.0538717	0.209501	0.186913	0.225542	0.422854	0.0981895	0.41455	0.207422	0.124391	0.14514	0.374474	0.587715	0.284782	HIST2H3PS2	641382
chr16_34582929	chr16	34582929	CpG	0.207496	0.408964	0.862005	0	0.00694449	TRUE	6.77572	-0.0371669	-0.0664767	0.0649792	-0.169612	-0.0354444	-0.0751685	3.45771	0.0294863	0.111053	0.0938971	0.113522	0.234945	0.0462545	0.0500431	0.207496	0.549436	0.488921	0.135154	0.880084	0.10414	ENSG00000259680	-737701
chr16_34576445	chr16	34576445	CpG	0.208269	0.105748	0.746313	0	0.0404638	TRUE	-12.1058	0.0850279	-0.377806	-0.0936983	0.393847	0.0572627	0.183297	7.58907	0.0675716	0.255395	0.204644	0.239977	0.448082	0.10193	0.110675	0.208269	0.13906	0.647053	0.100759	0.898311	0.0721343	ENSG00000259680	-731217
chr16_34573158	chr16	34573158	CpG	0.208807	0.0273894	0.743742	0.933714	0.0893746	TRUE	3.49348	0.0822177	0.101951	-0.00770012	0.025285	-0.861457	-0.040391	11.8665	0.0654155	0.379956	0.329013	0.333824	0.65915	0.158873	0.768452	0.208807	0.788451	0.981328	0.939623	0.191239	0.799314	ENSG00000259680	-727930
chr16_34595053	chr16	34595053	CpG	0.209171	0.183403	0.796358	1	0.0112415	TRUE	12.847	0.0878842	0.0461945	-0.062863	-0.0506968	-0.592512	-0.162686	9.29035	0.06998	0.274848	0.243675	0.286825	0.610419	0.123831	0.166718	0.209171	0.866526	0.796424	0.859703	0.331716	0.18892	ENSG00000259680	-749825
chr9_70038392	chr9	70038392	CpG	0.20977	0.372549	0.862005	NA	0	TRUE	-6.72274	-0.0728176	-0.126481	0.206747	0.330078	0.275465	0.0949242	7.42303	0.0580591	0.199271	0.191468	0.205054	0.518847	0.09901	0.365116	0.20977	0.525613	0.280231	0.10746	0.595476	0.337693	MAMDC2	-5189	C9orf135	217600
chr10_42070918	chr10	42070918	CpG	0.210146	0.144762	0.78383	NA	0	TRUE	-3.62015	-0.0776675	-0.271773	0.0927564	-0.00127936	-1.25602	0.0620618	7.21587	0.0619771	0.221709	0.193616	0.219385	0.562248	0.0965081	0.615884	0.210146	0.220271	0.631885	0.995347	0.0254881	0.520176	ZNF33B	567626
chr16_46395049	chr16	46395049	CpG	0.21068	0.246073	0.853413	1	0.0165007	TRUE	-2.52357	-0.0596008	-0.190918	0.113277	-0.0156589	-0.208973	0.0541485	6.5808	0.047616	0.226451	0.185095	0.197572	0.424844	0.0882284	0.701367	0.21068	0.399179	0.540542	0.936829	0.622803	0.539393	SHCBP1	226577
chr16_46394763	chr16	46394763	CpG	0.210968	0.0714344	0.746313	NA	0	TRUE	-0.855207	-0.050383	-0.243658	0.0266826	0.0442993	-0.276756	0.0428027	4.60088	0.0402772	0.164975	0.124641	0.138612	0.327756	0.0616996	0.85254	0.210968	0.139693	0.830488	0.749277	0.398448	0.487853	SHCBP1	226863
chr16_46395833	chr16	46395833	CpG	0.211429	0.160861	0.79455	0	0.0434016	TRUE	-12.6899	0.108208	0.184105	0.259155	0.151801	2.27513	0.1804	10.1451	0.0865907	0.325711	0.271604	0.328172	1.12732	0.135768	0.210991	0.211429	0.571909	0.34	0.643677	0.0435727	0.183934	SHCBP1	225793
chr16_46400803	chr16	46400803	CpG	0.212076	0.404943	0.862005	0	0.00671579	TRUE	1.54285	0.0406864	-0.0345986	0.0535237	-0.0827163	0.11077	-0.00663543	3.74535	0.0326044	0.123564	0.102399	0.12408	0.28107	0.0501214	0.680385	0.212076	0.779473	0.601185	0.505006	0.693506	0.894678	SHCBP1	220823
chr16_46399595	chr16	46399595	CpG	0.212372	0.503239	0.884127	0.762506	0.0270989	TRUE	6.25337	-0.0590581	0.161251	0.121429	-0.0505311	-0.135884	-0.0686639	7.02339	0.0473575	0.222971	0.19212	0.211897	0.404934	0.0940081	0.373271	0.212372	0.469561	0.527356	0.811517	0.737194	0.465143	SHCBP1	222031
chr2_90382513	chr2	90382513	CpG	0.212507	0.587655	0.911979	NA	0	TRUE	-4.19919	-0.148534	-0.0295501	0.359783	-0.0945098	-0.77246	0.0736706	13.6077	0.119141	0.434231	0.367838	0.430589	0.781205	0.182029	0.757634	0.212507	0.945745	0.328024	0.826269	0.322758	0.685684	NONE
chr1_143267098	chr1	143267098	CpG	0.212708	0.377329	0.862005	0	0.0562291	TRUE	10.6863	-0.127778	0.76147	0.498755	-0.661119	-0.972294	-0.133123	13.6785	0.102538	0.430341	0.372024	0.45131	0.783268	0.183691	0.434659	0.212708	0.0768179	0.180033	0.142952	0.214484	0.468628	HIST2H3PS2	638868
chr1_143185149	chr1	143185149	CpG	0.21286	0.378086	0.862005	0	0.229464	TRUE	10.702	-0.176912	-0.318882	0.0769614	-0.095029	-0.686315	-0.114642	16.6663	0.142013	0.555436	0.458544	0.513331	0.965619	0.223543	0.520788	0.21286	0.565893	0.86671	0.853133	0.477239	0.608063	HIST2H3PS2	720817
chr16_46398833	chr16	46398833	CpG	0.213027	0.372177	0.862005	1	0.00665272	TRUE	5.10603	-0.0429566	-0.167736	-0.081616	-0.0895717	-0.379721	-0.048699	4.73538	0.0344954	0.152692	0.128075	0.147193	0.2961	0.06333	0.280913	0.213027	0.271973	0.523963	0.542833	0.199699	0.44191	SHCBP1	222793
chr1_143264564	chr1	143264564	CpG	0.213993	0.64895	0.947959	NA	0	TRUE	5.98839	0.0773046	-0.219393	-0.366863	0.0738377	-0.885417	-0.0499791	8.37874	0.0622089	0.227817	0.22221	0.248524	0.481965	0.111577	0.474786	0.213993	0.335536	0.0987447	0.766386	0.0661954	0.6542	HIST2H3PS2	641402
chr16_34574039	chr16	34574039	CpG	0.21426	0.967259	0.996187	NA	0	TRUE	-15.1584	0.0789065	-0.388259	0.0996092	0.262082	0.305608	0.228726	6.89422	0.0635351	0.2381	0.190679	0.230509	0.486079	0.0922755	0.0278982	0.21426	0.102963	0.601397	0.25555	0.529531	0.013185	ENSG00000259680	-728811
chr2_90381582	chr2	90381582	CpG	0.214783	0.0113915	0.743742	NA	0	TRUE	-6.93183	-0.109475	-0.0642322	0.466356	-0.125278	0.00775434	0.0980901	10.9499	0.0882496	0.328292	0.279854	0.316365	0.679348	0.146687	0.526701	0.214783	0.84488	0.0956281	0.692111	0.990893	0.503685	NONE
chr1_143184846	chr1	143184846	CpG	0.215012	0.0945275	0.746313	0.898841	1.45536	TRUE	26.9112	-0.236796	-1.11612	0.385893	-0.518318	-1.12364	-0.316091	45.2281	0.190979	1.55667	1.23282	1.29799	1.7938	0.607188	0.551837	0.215012	0.47338	0.754268	0.689655	0.531052	0.602658	HIST2H3PS2	721120
chr1_143195193	chr1	143195193	CpG	0.21528	0.207921	0.835596	NA	0	TRUE	-13.4124	0.126896	0.229292	0.561767	0.160549	0.380539	0.199685	12.403	0.102403	0.351752	0.326902	0.39007	0.738178	0.16595	0.279526	0.21528	0.514494	0.085713	0.68064	0.606196	0.228868	HIST2H3PS2	710773
chr16_46389421	chr16	46389421	CpG	0.216327	0.978324	0.996187	NA	0	TRUE	-17.9589	0.0764566	-0.256452	0.259595	0.452895	1.35104	0.244357	7.44416	0.0618403	0.242736	0.201764	0.250895	0.675084	0.0995688	0.0158445	0.216327	0.290738	0.198225	0.0710566	0.045361	0.0141217	SHCBP1	232205
chr1_143255712	chr1	143255712	CpG	0.217954	0.35174	0.862005	0	0.0797715	TRUE	-2.16775	0.169429	0.0677711	0.180455	0.235138	1.45844	0.0547695	18.1244	0.137525	0.499856	0.472633	0.559099	1.29989	0.241689	0.904797	0.217954	0.892152	0.702603	0.674072	0.261874	0.820726	HIST2H3PS2	650254
chr1_143231562	chr1	143231562	CpG	0.218383	0.870623	0.996187	0	0.0690414	TRUE	-17.1616	0.173169	-0.251712	0.00947547	-0.117277	1.72133	0.262354	19.5106	0.140692	0.571898	0.46954	0.526513	1.20989	0.263356	0.379075	0.218383	0.65984	0.9839	0.823735	0.154819	0.319154	HIST2H3PS2	674404
chr16_46398294	chr16	46398294	CpG	0.218959	0.0562382	0.746313	0.772068	0.0596553	TRUE	-16.4769	0.0878394	0.524915	0.529609	0.284141	0.432075	0.236043	10.2811	0.0714548	0.329493	0.284362	0.30799	0.571874	0.137818	0.109013	0.218959	0.111138	0.0625404	0.356234	0.449923	0.0867652	SHCBP1	223332
chr1_143184856	chr1	143184856	CpG	0.219341	0.0796415	0.746313	1	0.117674	TRUE	-1.27154	0.127008	-0.0667502	-0.223124	-0.00403103	-0.389651	0.0409644	18.3307	0.103403	0.514041	0.463262	0.527888	0.878447	0.245247	0.944698	0.219341	0.896682	0.630065	0.993907	0.657355	0.867344	HIST2H3PS2	721110
chr1_125179102	chr1	125179102	CpG	0.219877	0.233291	0.852119	0	0.0509808	TRUE	-4.30756	-0.158295	0.964378	0.488139	-0.764946	-0.298184	0.0781106	16.3527	0.129025	0.563428	0.46586	0.550998	1.24806	0.220029	0.79223	0.219877	0.0869655	0.29472	0.165048	0.811169	0.722589	NONE
chr1_143231512	chr1	143231512	CpG	0.21991	0.851568	0.996187	1	0.109232	TRUE	-3.23727	0.078892	0.0250184	0.404441	0.103681	0.372275	0.0640061	12.5332	0.0643088	0.392042	0.346038	0.32399	0.515658	0.167947	0.796178	0.21991	0.949117	0.242494	0.74896	0.47033	0.703123	HIST2H3PS2	674454
chr16_34586188	chr16	34586188	CpG	0.220194	0.882353	0.996187	0.332546	0.0243244	TRUE	0.244793	-0.0855661	-0.0908208	-0.138235	-0.200268	-1.15132	0.0137766	8.56112	0.0697922	0.283682	0.231416	0.271833	0.563594	0.114601	0.977189	0.220194	0.748854	0.550278	0.461287	0.0410711	0.904314	ENSG00000259680	-740960
chr16_46400059	chr16	46400059	CpG	0.220204	0.623133	0.946249	0.272694	0.032357	TRUE	0.772602	-0.0605895	-0.245526	0.0614804	-0.125799	-0.458488	0.0105558	6.39605	0.049421	0.205181	0.17226	0.198541	0.366775	0.085679	0.903854	0.220204	0.231451	0.721163	0.526331	0.21128	0.901948	SHCBP1	221567
chr2_90388287	chr2	90388287	CpG	0.220765	0.380781	0.862005	0	0.039057	TRUE	2.40231	-0.128259	-0.60382	-0.197475	0.50103	-1.20971	-0.00677082	11.835	0.104744	0.387888	0.324829	0.364789	0.674646	0.158189	0.839147	0.220765	0.119545	0.54323	0.169603	0.0729576	0.965859	NONE
chr16_34592560	chr16	34592560	CpG	0.221158	0.633959	0.947959	NA	0	TRUE	-1.79891	0.0628144	-0.110721	0.262687	-0.222855	0.178867	0.0294828	6.33207	0.0513418	0.188695	0.171066	0.198265	0.463419	0.0844587	0.776338	0.221158	0.557357	0.124638	0.261003	0.699517	0.727029	ENSG00000259680	-747332
chr16_46400766	chr16	46400766	CpG	0.221413	0.455637	0.871727	1	0.0129264	TRUE	-1.22716	0.0443997	-0.326493	-0.0298164	0.156224	-0.0739904	0.0402996	5.40984	0.0363105	0.176333	0.148812	0.162649	0.324425	0.0724263	0.820549	0.221413	0.0640877	0.841197	0.336806	0.819595	0.577922	SHCBP1	220860
chr16_46390332	chr16	46390332	CpG	0.221515	0.326643	0.862005	0	0.0255459	TRUE	-3.18647	-0.0575615	-0.300592	-0.0241137	0.0790417	-0.0577615	0.0706413	5.39463	0.0470847	0.174631	0.145505	0.17173	0.337585	0.0722549	0.554738	0.221515	0.0851965	0.868374	0.645325	0.864144	0.328239	SHCBP1	231294
chr2_90397717	chr2	90397717	CpG	0.222022	0.374104	0.862005	0	0.133721	TRUE	-16.719	0.125828	-0.146132	0.234381	0.338134	0.96235	0.24262	12.3144	0.103039	0.385969	0.325551	0.38872	0.745936	0.165092	0.174567	0.222022	0.704977	0.471555	0.384375	0.197008	0.141668	NONE
chr16_34574439	chr16	34574439	CpG	0.222375	0.695095	0.971096	0	0.00955087	TRUE	2.13508	-0.0517372	0.195576	0.27661	-0.037991	-0.202935	-0.0111619	4.8042	0.0423993	0.163328	0.1362	0.163075	0.331007	0.0643083	0.65674	0.222375	0.231136	0.0422648	0.815787	0.539821	0.862205	ENSG00000259680	-729211
chr17_21970329	chr17	21970329	CpG	0.222731	0.222731	0.838173	NA	0	TRUE	7.18381	-0.0661865	-0.311666	-0.295905	0.204756	-0.862656	-0.084253	7.89512	0.0542825	0.188844	0.196754	0.197348	0.552324	0.105055	0.362872	0.222731	0.0988628	0.132598	0.299484	0.11832	0.422557	MTRNR2L1	-552782	KCNJ18	277807
chr2_90398540	chr2	90398540	CpG	0.223685	0.892758	0.996187	0	0.0237101	TRUE	-5.17461	-0.092492	-0.348367	-0.384707	0.424902	0.225135	0.0919214	9.14628	0.0760132	0.266048	0.245555	0.267669	0.594201	0.122287	0.571556	0.223685	0.190395	0.117188	0.112418	0.704772	0.452241	NONE
chr2_90390742	chr2	90390742	CpG	0.22448	0.188712	0.807266	0	0.0873073	TRUE	-0.798762	0.131805	0.342834	0.173304	-0.149256	1.4257	0.0392649	13.5731	0.108508	0.40909	0.349732	0.429705	1.174	0.181948	0.953072	0.22448	0.402008	0.620224	0.728331	0.224597	0.829141	NONE
chr1_143245570	chr1	143245570	CpG	0.22513	0.488425	0.874621	0	0.00671933	TRUE	-5.9061	0.123042	-0.430925	-0.407754	0.43533	0.158395	0.108316	12.5216	0.101436	0.351084	0.335399	0.399338	0.816909	0.167213	0.637162	0.22513	0.219667	0.224088	0.275656	0.846258	0.517132	HIST2H3PS2	660396
chr1_143265913	chr1	143265913	CpG	0.225363	0.894238	0.996187	0	0.17987	TRUE	-0.310117	-0.184288	0.109225	0.0630614	-0.19163	-1.11685	0.0316642	19.6275	0.152004	0.597846	0.535933	0.582707	0.988179	0.263746	0.987394	0.225363	0.855035	0.906332	0.742261	0.258387	0.904439	HIST2H3PS2	640053
chr1_125180307	chr1	125180307	CpG	0.22554	0.690016	0.96811	1	0.0176942	TRUE	-6.4015	0.0607363	0.200169	0.19508	0.136861	0.648419	0.10842	7.14246	0.0501154	0.234198	0.200925	0.217571	0.489773	0.0956893	0.370114	0.22554	0.392718	0.331592	0.529322	0.18553	0.257197	NONE
chr16_34593274	chr16	34593274	CpG	0.227026	0.0278625	0.743742	0	0.0084012	TRUE	8.63395	-0.112643	-0.356159	-0.468707	0.289381	-0.525619	-0.0849364	10.5714	0.0932437	0.320407	0.29225	0.303541	0.761055	0.1409	0.414082	0.227026	0.266317	0.108761	0.340412	0.489789	0.546633	ENSG00000259680	-748046
chr1_143222024	chr1	143222024	CpG	0.227236	0.719255	0.978911	0	0.180959	TRUE	-4.94914	0.159356	-0.39993	0.172103	0.371811	0.951956	0.0959623	15.1099	0.131971	0.497315	0.401449	0.486886	0.927623	0.202778	0.743258	0.227236	0.421293	0.668137	0.445075	0.304782	0.636043	HIST2H3PS2	683942
chr16_46398762	chr16	46398762	CpG	0.227589	0.169287	0.796358	NA	0	TRUE	-9.47594	-0.0657643	0.0385039	-0.137931	-0.0588188	-0.431418	0.146877	6.3427	0.0545042	0.217046	0.173207	0.186753	0.436643	0.0851846	0.135177	0.227589	0.859194	0.425836	0.752795	0.323136	0.084668	SHCBP1	222864
chr16_46383747	chr16	46383747	CpG	0.227923	0.120856	0.777981	0	0.257284	TRUE	18.9304	-0.186249	0.727284	0.461785	-0.751052	-1.42431	-0.240157	18.2809	0.15447	0.590204	0.506824	0.606924	1.12077	0.244685	0.300423	0.227923	0.217852	0.362224	0.215912	0.20379	0.326348	SHCBP1	237879
chr1_143220153	chr1	143220153	CpG	0.228912	0.149562	0.78383	0	0.0349321	TRUE	4.32305	-0.0762414	0.0523526	0.125514	-0.083308	-0.591954	-0.0374624	7.81786	0.0633673	0.220393	0.211348	0.232987	0.480838	0.10435	0.580284	0.228912	0.812237	0.552597	0.720668	0.21829	0.719589	HIST2H3PS2	685813
chr2_90390719	chr2	90390719	CpG	0.228969	0.35356	0.862005	0	0.101282	TRUE	2.48721	0.144791	-0.167579	-0.321632	0.212104	-0.150631	0.00461157	14.8846	0.120356	0.420161	0.379156	0.44575	0.840653	0.198939	0.867292	0.228969	0.690009	0.39628	0.634191	0.857794	0.981506	NONE
chr1_143185123	chr1	143185123	CpG	0.229042	0.401913	0.862005	NA	0	TRUE	-11.6812	-0.0835329	-0.678275	0.248346	0.405745	0.210201	0.176146	9.19243	0.0694469	0.310536	0.237224	0.257704	0.545042	0.123766	0.203819	0.229042	0.0289469	0.295154	0.115382	0.699748	0.154673	HIST2H3PS2	720843
chr16_34593275	chr16	34593275	CpG	0.22964	0.0278625	0.743742	0	0.0225297	TRUE	-8.89339	0.0730662	0.0618558	0.0793597	0.378701	-0.0761329	0.14416	6.82942	0.0608232	0.222036	0.188967	0.227154	0.438896	0.0914038	0.192842	0.22964	0.780564	0.67451	0.0954832	0.862286	0.114754	ENSG00000259680	-748047
chr10_42079861	chr10	42079861	CpG	0.22967	0.937298	0.996187	1	0.205692	TRUE	-3.56586	0.129015	0.221746	0.259778	-0.100889	0.480701	0.0653119	18.7373	0.107404	0.576054	0.502497	0.509286	1.06736	0.251084	0.849068	0.22967	0.700282	0.605174	0.842967	0.652448	0.794771	ZNF33B	558683
chr16_34583520	chr16	34583520	CpG	0.229874	0.661943	0.947959	0.237777	0.0065347	TRUE	-5.26891	-0.0397739	0.13541	0.201017	-0.124169	0.128897	0.0893723	4.00127	0.0331261	0.132285	0.109013	0.127547	0.274188	0.0536215	0.187902	0.229874	0.306014	0.0651866	0.330298	0.638281	0.0955692	ENSG00000259680	-738292
chr16_34573197	chr16	34573197	CpG	0.230333	0.016867	0.743742	0.258949	0.3232	TRUE	0.0537166	-0.17668	-0.0137322	-0.481077	0.270592	-1.00876	0.0178062	18.8394	0.147294	0.57314	0.516349	0.565078	1.01567	0.252155	0.997725	0.230333	0.980885	0.351496	0.63204	0.320614	0.943704	ENSG00000259680	-727969
chr1_125180258	chr1	125180258	CpG	0.230677	0.713319	0.977456	NA	0	TRUE	-10.0681	0.0410521	-0.0870034	0.0252849	-0.131802	-0.223797	0.158022	4.3048	0.0342496	0.146679	0.118124	0.12967	0.290445	0.0577074	0.0193449	0.230677	0.553077	0.830505	0.30942	0.440985	0.00617525	NONE
chr16_46394961	chr16	46394961	CpG	0.230888	0.135208	0.78383	NA	0	TRUE	-0.799077	-0.0444345	0.126615	0.375444	0.00749482	0.880754	0.0251661	4.01562	0.0370883	0.148368	0.122624	0.148101	0.373706	0.0537289	0.842269	0.230888	0.393445	0.0022005	0.959639	0.0184328	0.639506	SHCBP1	226665
chr2_90381677	chr2	90381677	CpG	0.231511	0.182026	0.796358	0	0.00986201	TRUE	1.42891	-0.110698	0.342527	-0.111828	-0.0610431	-0.0417359	0.00872861	11.8403	0.0925201	0.337666	0.311089	0.348418	0.874368	0.15842	0.903943	0.231511	0.310395	0.719241	0.860922	0.961929	0.956061	NONE
chr16_46388014	chr16	46388014	CpG	0.231592	0.982313	0.996187	0	0.0173989	TRUE	3.55873	-0.0506235	0.146216	0.212197	-0.158687	-0.330335	-0.035227	4.8711	0.0423178	0.16467	0.135249	0.161638	0.303263	0.0653001	0.465035	0.231592	0.374577	0.116665	0.326228	0.276035	0.589567	SHCBP1	233612
chr16_46388683	chr16	46388683	CpG	0.232013	0.299764	0.862005	0	0.0177221	TRUE	5.02206	0.0784971	-0.106272	0.24695	-0.0774026	0.409923	-0.043063	7.38612	0.0656776	0.263793	0.19915	0.237711	0.536883	0.0990155	0.496548	0.232013	0.68705	0.214968	0.744715	0.445151	0.663627	SHCBP1	232943
chr1_143266564	chr1	143266564	CpG	0.232689	0.641518	0.947959	1	0.0495255	TRUE	-0.344142	0.0929962	-0.0977074	0.14939	0.291128	0.65039	0.021409	11.4742	0.0779215	0.371149	0.321359	0.351261	0.677697	0.153858	0.976073	0.232689	0.792353	0.642024	0.407214	0.337203	0.889333	HIST2H3PS2	639402
chr16_34595065	chr16	34595065	CpG	0.232901	0.183403	0.796358	0.628429	0.048275	TRUE	-8.71168	-0.118347	-0.0555235	-0.341241	0.379207	0.016874	0.135102	11.9955	0.0992081	0.394543	0.338482	0.357581	0.820058	0.160692	0.467688	0.232901	0.888084	0.313381	0.288927	0.983583	0.400487	ENSG00000259680	-749837
chr16_46398813	chr16	46398813	CpG	0.233211	0.301345	0.862005	NA	0	TRUE	2.39021	0.0439138	0.0357439	0.182144	0.106915	0.225212	-0.0128186	4.20291	0.0368365	0.141551	0.117161	0.144243	0.32402	0.056156	0.569558	0.233211	0.800643	0.120029	0.458564	0.487021	0.819438	SHCBP1	222813
chr10_42070498	chr10	42070498	CpG	0.233339	0.708796	0.975265	NA	0	TRUE	-1.3915	-0.119955	-0.310197	0.103115	0.288769	0.707691	0.0441561	10.0291	0.10065	0.314152	0.273859	0.318323	0.833896	0.134351	0.889651	0.233339	0.323441	0.706525	0.364325	0.396072	0.742411	ZNF33B	568046
chr1_143213955	chr1	143213955	CpG	0.234597	0.602483	0.92074	NA	0	TRUE	11.7656	-0.104134	0.322111	0.229584	-0.291848	-0.58787	-0.136809	10.5312	0.0876103	0.383014	0.331266	0.388362	0.77474	0.140877	0.263901	0.234597	0.400353	0.488278	0.45236	0.447975	0.331486	HIST2H3PS2	692011
chr6_157310546	chr6	157310546	CpG	0.234892	0.234892	0.852119	0.592937	0.150901	TRUE	-6.77957	0.113385	0.487285	-0.0494649	0.153993	-0.0580827	0.0918073	14.995	0.0954538	0.44081	0.390733	0.427717	0.813189	0.200813	0.651181	0.234892	0.268973	0.899261	0.718822	0.943059	0.647543	TMEM242	13055	ARID1B	533173
chr16_46389120	chr16	46389120	CpG	0.234992	0.757151	0.986777	NA	0	TRUE	-7.29393	-0.141165	-0.723707	0.0294609	0.405727	-0.909516	0.135332	10.998	0.118866	0.446974	0.332766	0.35011	0.726132	0.147394	0.5072	0.234992	0.10542	0.929453	0.246514	0.21037	0.358534	SHCBP1	232506
chr16_34594894	chr16	34594894	CpG	0.235943	0.398517	0.862005	0	0.00432174	TRUE	-5.91588	-0.043597	-0.0489438	0.218719	-0.0583491	-0.222785	0.0860657	4.20601	0.0367849	0.143399	0.115975	0.139492	0.311038	0.0562536	0.159566	0.235943	0.732869	0.059306	0.67573	0.47383	0.126027	ENSG00000259680	-749666
chr16_34582199	chr16	34582199	CpG	0.238106	0.0561237	0.746313	1	0.0158328	TRUE	0.579987	-0.0493587	0.308811	0.183428	-0.186894	-0.488327	0.00853592	6.33259	0.0418388	0.200557	0.170265	0.190195	0.369851	0.0847624	0.927026	0.238106	0.123617	0.281342	0.325782	0.186724	0.919785	ENSG00000259680	-736971
chr1_143186856	chr1	143186856	CpG	0.238231	0.0137739	0.743742	0	0.218995	TRUE	17.672	0.176037	0.870822	0.914786	-0.588705	0.145779	-0.228824	17.9807	0.149257	0.591466	0.503893	0.626008	1.07008	0.241082	0.325691	0.238231	0.140937	0.0694566	0.347007	0.891639	0.342541	HIST2H3PS2	719110
chr16_34582375	chr16	34582375	CpG	0.238248	0.123176	0.777981	0	0.123261	TRUE	0.0419852	0.12814	0.0518031	0.192419	0.370188	-0.459155	0.0166258	12.3238	0.10865	0.401817	0.334514	0.396466	0.715607	0.165328	0.997282	0.238248	0.897419	0.565143	0.35045	0.521114	0.919898	ENSG00000259680	-737147
chr16_46390644	chr16	46390644	CpG	0.238313	0.0345893	0.746313	NA	0	TRUE	1.07621	0.0302234	-0.0396986	0.143548	0.00278647	0.234702	0.0136649	2.96852	0.0256301	0.100931	0.0826152	0.100609	0.224967	0.039694	0.716949	0.238313	0.69408	0.082291	0.977905	0.296823	0.730654	SHCBP1	230982
chr2_90397464	chr2	90397464	CpG	0.238348	0.114208	0.769636	1	0.0420562	TRUE	-12.584	0.108415	-1.06888	-0.449447	0.761003	1.34105	0.177409	12.6871	0.0919455	0.412557	0.345849	0.389883	0.780825	0.169959	0.321259	0.238348	0.00957324	0.193757	0.0509532	0.0858911	0.296564	NONE
chr16_34592824	chr16	34592824	CpG	0.238894	0.661358	0.947959	1	0.0115034	TRUE	-8.21222	0.0367261	0.0227205	0.346094	0.032195	0.371046	0.129161	4.76535	0.0311831	0.156911	0.13236	0.13983	0.275783	0.0638379	0.0848308	0.238894	0.88487	0.00892812	0.817902	0.178487	0.0430452	ENSG00000259680	-747596
chr10_42070927	chr10	42070927	CpG	0.239135	0.144762	0.78383	NA	0	TRUE	5.47516	-0.108546	-0.154138	-0.204067	0.42269	-0.465966	-0.0467438	10.5325	0.0922108	0.293194	0.293223	0.31754	0.764461	0.140309	0.603178	0.239135	0.599084	0.486464	0.183143	0.54217	0.739023	ZNF33B	567617
chr16_46393120	chr16	46393120	CpG	0.239456	0.736253	0.982897	0	0.0180193	TRUE	6.08685	-0.065638	0.111505	-0.133433	-0.0803781	-0.38098	-0.0601175	6.27442	0.0557981	0.213091	0.176035	0.209158	0.451992	0.083906	0.331994	0.239456	0.600784	0.448458	0.70076	0.39929	0.473691	SHCBP1	228506
chr16_34595076	chr16	34595076	CpG	0.239819	0.183403	0.796358	1	0.31453	TRUE	19.6264	-0.121408	0.123955	-0.026654	-0.624119	-2.23486	-0.240212	21.5637	0.103287	0.674554	0.59026	0.579375	0.923865	0.288583	0.362737	0.239819	0.854203	0.963983	0.281378	0.0155617	0.405192	ENSG00000259680	-749848
chr1_143265923	chr1	143265923	CpG	0.241352	0.894238	0.996187	NA	0	TRUE	4.27913	0.0994107	-0.770733	0.253967	0.173518	0.274381	-0.0329845	11.1679	0.0848494	0.350534	0.292075	0.338111	0.671616	0.149689	0.701599	0.241352	0.0278964	0.384559	0.607812	0.682878	0.825595	HIST2H3PS2	640043
chr16_46393552	chr16	46393552	CpG	0.241657	0.0192095	0.743742	1	0.041075	TRUE	-10.3986	0.0752435	-0.0711276	0.298432	-0.105701	-0.431977	0.152224	9.54174	0.0642637	0.317479	0.255705	0.277819	0.530259	0.127772	0.275801	0.241657	0.822727	0.243173	0.703599	0.415271	0.233505	SHCBP1	228074
chr1_125167890	chr1	125167890	CpG	0.241936	0.411768	0.862005	NA	0	TRUE	1.50689	-0.11163	0.496236	0.388697	-0.816032	-0.248545	-0.00668891	13.1633	0.0953976	0.387343	0.324435	0.403082	0.935082	0.176686	0.90886	0.241936	0.200148	0.230888	0.0429205	0.790393	0.969801	NONE
chr1_143231507	chr1	143231507	CpG	0.242462	0.851568	0.996187	0	0.0964664	TRUE	-13.0727	-0.126658	-0.130976	-0.175229	0.0450531	-0.234552	0.189183	13.6306	0.10836	0.394378	0.348651	0.386756	0.689453	0.183384	0.337521	0.242462	0.739808	0.615252	0.907264	0.733706	0.302251	HIST2H3PS2	674459
chr2_90381011	chr2	90381011	CpG	0.24248	0.979379	0.996187	1	0.174825	TRUE	-22.612	0.178085	0.18203	0.360335	1.04648	1.28671	0.322682	20.4322	0.152364	0.613917	0.557607	0.61208	1.13863	0.273738	0.268432	0.24248	0.766844	0.518139	0.0873197	0.258454	0.238479	NONE
chr16_46394752	chr16	46394752	CpG	0.242517	0.0964801	0.746313	0	0.0174984	TRUE	-1.2219	-0.057387	0.284008	0.274195	-0.27427	0.0667959	0.0404739	5.80883	0.0491025	0.197438	0.161043	0.194449	0.394428	0.077897	0.833392	0.242517	0.150302	0.0886394	0.158393	0.865522	0.603355	SHCBP1	226874
chr10_42070781	chr10	42070781	CpG	0.243253	0.131291	0.78383	0.551232	0.0706286	TRUE	9.71798	-0.135579	-0.397272	0.137747	-0.496837	-0.794353	-0.0971099	15.0695	0.116188	0.479319	0.384451	0.439896	0.984535	0.202103	0.519006	0.243253	0.407203	0.720122	0.258711	0.419764	0.630873	ZNF33B	567763
chr16_34583537	chr16	34583537	CpG	0.24354	0.724763	0.980389	1	0.17264	TRUE	-1.14349	-0.0850533	0.058571	0.0250704	-0.195702	0.146684	0.0396353	14.9437	0.0729331	0.491937	0.421551	0.35335	0.706373	0.200416	0.939006	0.24354	0.905226	0.952576	0.579683	0.835496	0.843229	ENSG00000259680	-738309
chr1_125180151	chr1	125180151	CpG	0.243612	0.105654	0.746313	0	0.00829282	TRUE	-6.21722	0.0420206	-0.179594	0.106728	0.210364	-0.235948	0.103655	4.25326	0.0360381	0.133439	0.116561	0.13646	0.254863	0.0568865	0.143809	0.243612	0.178339	0.359855	0.123175	0.354558	0.068434	NONE
chr16_46395576	chr16	46395576	CpG	0.243934	0.106491	0.746313	1	0.118284	TRUE	6.32196	-0.156432	0.483452	0.502381	-0.568328	-0.284352	-0.0609886	18.8322	0.134252	0.638487	0.519255	0.586565	1.30228	0.252565	0.737098	0.243934	0.44894	0.333292	0.332591	0.827157	0.809186	SHCBP1	226050
chr1_143239755	chr1	143239755	CpG	0.244846	0.107344	0.746313	1	0.0971206	TRUE	-15.2625	0.143715	-0.223006	0.183612	0.761272	0.957217	0.220061	17.6495	0.123577	0.540957	0.484628	0.52084	0.887815	0.236622	0.387172	0.244846	0.680161	0.704783	0.143845	0.280957	0.352366	HIST2H3PS2	666211
chr16_46400763	chr16	46400763	CpG	0.245029	0.455637	0.871727	0	0.00879149	TRUE	-11.1474	0.0428522	-0.229531	0.119532	0.2914	0.316641	0.166714	4.1291	0.0368618	0.138422	0.11442	0.137855	0.296067	0.0553162	0.00693983	0.245029	0.0972788	0.296172	0.0345313	0.284849	0.00257959	SHCBP1	220863
chr16_46392899	chr16	46392899	CpG	0.245035	0.547741	0.901952	NA	0	TRUE	-1.52744	-0.0838444	0.0131482	0.150394	-0.169472	-0.766857	0.0430686	7.86511	0.0721246	0.303837	0.227516	0.277702	0.574841	0.105313	0.846015	0.245035	0.965483	0.508596	0.541687	0.182193	0.68257	SHCBP1	228727
chr16_34585654	chr16	34585654	CpG	0.245045	0.426794	0.868082	1	0.367209	TRUE	-2.64681	-0.103051	-0.379877	0.351559	0.0428943	1.55426	0.0570256	20.8741	0.0886481	0.703178	0.601889	0.475791	1.00188	0.279757	0.8991	0.245045	0.58904	0.559158	0.928165	0.12082	0.838479	ENSG00000259680	-740426
chr1_143214726	chr1	143214726	CpG	0.245121	0.777648	0.986777	0	0.0141059	TRUE	-2.54265	0.0462096	-0.135349	0.0100335	0.0169168	0.0302678	0.0607923	4.73603	0.0397577	0.151935	0.128517	0.154722	0.302494	0.0634523	0.591355	0.245121	0.373018	0.937772	0.912935	0.920296	0.338023	HIST2H3PS2	691240
chr16_34585764	chr16	34585764	CpG	0.245323	0.602469	0.92074	1	0.15348	TRUE	-0.956563	-0.110572	-0.0722073	-0.126139	0.388157	1.99284	0.0370267	15.9191	0.0951741	0.509463	0.445322	0.454019	1.1909	0.213164	0.952085	0.245323	0.887292	0.776982	0.392586	0.0942495	0.862101	ENSG00000259680	-740536
chr16_34587238	chr16	34587238	CpG	0.245453	0.206286	0.835596	0.844321	0.0927834	TRUE	-23.8073	0.119131	0.562842	0.343821	0.374207	1.31819	0.338763	14.4348	0.102569	0.448944	0.387566	0.433566	0.949324	0.19354	0.0990852	0.245453	0.209951	0.37501	0.388087	0.164966	0.0800571	ENSG00000259680	-742010
chr2_90397838	chr2	90397838	CpG	0.2455	0.210942	0.835596	0	0.00123147	TRUE	-5.05993	-0.128013	0.0579072	0.403759	0.316479	-0.161275	0.0899259	12.003	0.110228	0.40681	0.355989	0.401097	0.793018	0.160825	0.673349	0.2455	0.886808	0.256715	0.430091	0.838847	0.576056	NONE
chr1_143214793	chr1	143214793	CpG	0.248087	0.777648	0.986777	0.380783	0.0341495	TRUE	-5.24358	0.0502047	0.0551751	0.143651	0.188237	-0.00937764	0.0782015	6.09413	0.043467	0.19024	0.165355	0.183291	0.327117	0.0816906	0.389552	0.248087	0.771795	0.384989	0.304426	0.97713	0.338421	HIST2H3PS2	691173
chr2_90381628	chr2	90381628	CpG	0.249121	0.0113915	0.743742	0	0.127862	TRUE	13.1134	-0.167345	0.284474	0.613	-0.0949079	-0.334529	-0.153734	16.7141	0.145203	0.551355	0.482366	0.548205	1.083	0.22358	0.432704	0.249121	0.605887	0.203793	0.862553	0.757404	0.491704	NONE
chr1_143238039	chr1	143238039	CpG	0.249618	0.761503	0.986777	0.608547	0.0543534	TRUE	-1.30706	0.0969702	0.0817664	0.286761	0.0233048	-0.347971	0.0350059	12.0699	0.0842284	0.389512	0.321428	0.377362	0.678373	0.162029	0.913765	0.249618	0.83373	0.372314	0.950756	0.607987	0.828951	HIST2H3PS2	667927
chr1_143194965	chr1	143194965	CpG	0.250085	0.581208	0.911979	0.931947	0.132213	TRUE	-6.27365	-0.10846	-0.529	0.0965248	0.36148	-0.19235	0.101002	14.9995	0.0943016	0.47506	0.419113	0.438254	0.736564	0.200732	0.675759	0.250085	0.265475	0.817853	0.409475	0.793981	0.614847	HIST2H3PS2	711001
chr16_46400751	chr16	46400751	CpG	0.250167	0.590324	0.911979	1	0.118584	TRUE	5.36904	0.103011	-0.555762	-0.079898	-0.0595613	-0.0264435	-0.0404746	14.9206	0.0895795	0.510775	0.399918	0.405603	0.727482	0.199712	0.718967	0.250167	0.276561	0.841648	0.883253	0.971004	0.839396	SHCBP1	220875
chr16_34574271	chr16	34574271	CpG	0.250411	0.467724	0.871727	1	0.0143605	TRUE	-1.80379	0.0406994	-0.0861833	0.036869	0.184746	0.123038	0.036041	5.55031	0.0354107	0.176651	0.151222	0.165103	0.34437	0.0742757	0.745189	0.250411	0.62564	0.80738	0.263151	0.720878	0.627511	ENSG00000259680	-729043
chr16_34572021	chr16	34572021	CpG	0.250977	0.168095	0.796358	0.478245	0.146447	TRUE	-9.68913	0.107886	-0.228328	-0.0333557	0.230451	-0.0866662	0.134407	13.4974	0.0939786	0.416549	0.360772	0.399442	0.75734	0.180801	0.472848	0.250977	0.583595	0.926335	0.563986	0.908893	0.457242	ENSG00000259680	-726793
chr1_125179027	chr1	125179027	CpG	0.251423	0.24474	0.852119	1	0.114185	TRUE	-0.639185	0.0786208	0.323181	0.304448	0.0290582	1.02297	0.0365316	12.9391	0.0685507	0.41084	0.360715	0.339105	0.706559	0.173373	0.960601	0.251423	0.431495	0.398663	0.931712	0.147667	0.833112	NONE
chr2_90380756	chr2	90380756	CpG	0.251427	0.532348	0.896151	NA	0	TRUE	5.85506	0.0876482	-0.0301744	0.34123	-0.106472	-1.4034	-0.0565674	9.82257	0.0764225	0.306791	0.245969	0.305771	0.601093	0.131524	0.55112	0.251427	0.92165	0.165354	0.727685	0.0195563	0.667129	NONE
chr16_46398788	chr16	46398788	CpG	0.252519	0.169287	0.796358	NA	0	TRUE	7.00898	-0.0614706	-0.0249313	0.0977004	-0.0992612	-0.687936	-0.0729924	5.89588	0.0537213	0.218704	0.172564	0.190954	0.43389	0.0789426	0.234521	0.252519	0.909241	0.57128	0.603191	0.112851	0.35516	SHCBP1	222838
chr16_46399075	chr16	46399075	CpG	0.252738	0.792752	0.986777	0	0.000637301	TRUE	-1.42637	0.0411	0.0396816	0.132108	0.052534	-0.156089	0.0235986	3.93122	0.0359353	0.139341	0.114486	0.137603	0.297294	0.0525601	0.716731	0.252738	0.775813	0.248531	0.702624	0.59956	0.653444	SHCBP1	222551
chr10_42073576	chr10	42073576	CpG	0.25538	0.13861	0.78383	0	0.0032667	TRUE	-5.9719	0.0843392	-0.0462331	-0.0597984	-0.107276	0.572011	0.105551	9.23941	0.0741522	0.263252	0.237398	0.277159	0.832414	0.123709	0.518052	0.25538	0.86059	0.801125	0.698716	0.491975	0.393537	ZNF33B	564968
chr16_46399511	chr16	46399511	CpG	0.255537	0.454016	0.871727	1	0.0391826	TRUE	-12.5232	-0.0603178	-0.391645	0.192984	0.218889	0.381987	0.187766	8.13931	0.0530498	0.281934	0.226782	0.213434	0.451107	0.109181	0.123901	0.255537	0.164791	0.394788	0.305102	0.39712	0.0854745	SHCBP1	222115
chr16_46401406	chr16	46401406	CpG	0.2558	0.0590282	0.746313	NA	0	TRUE	5.39863	-0.0322838	-0.105097	0.0797842	-0.00236983	-0.568283	-0.0512364	3.27235	0.0284095	0.111833	0.0914003	0.109025	0.231967	0.0437168	0.0989898	0.2558	0.347339	0.382712	0.982658	0.014292	0.241195	SHCBP1	220220
chr16_46399495	chr16	46399495	CpG	0.256897	0.454016	0.871727	1	0.244906	TRUE	-8.35491	-0.0831161	-0.560736	0.041361	-0.0343426	-0.0430619	0.140345	16.7953	0.0733105	0.566475	0.481924	0.336148	0.642634	0.225204	0.618868	0.256897	0.322238	0.931606	0.918626	0.946575	0.533161	SHCBP1	222131
chr16_34582659	chr16	34582659	CpG	0.257851	0.512675	0.884966	1	0.554742	TRUE	3.98846	-0.119856	-0.0322904	0.350322	0.301404	-0.0214638	-0.0455527	25.7865	0.105928	0.860053	0.749839	0.601728	1.08372	0.345742	0.877079	0.257851	0.970051	0.64036	0.616444	0.984198	0.895179	ENSG00000259680	-737431
chr1_143192956	chr1	143192956	CpG	0.257989	0.345606	0.862005	0	0.0231531	TRUE	17.1376	-0.114846	0.617909	0.355492	-0.597346	-0.619348	-0.220295	12.9529	0.10153	0.417219	0.354248	0.43203	0.85657	0.173378	0.185812	0.257989	0.138602	0.315615	0.166772	0.469645	0.20387	HIST2H3PS2	713010
chr16_46394876	chr16	46394876	CpG	0.258418	0.12603	0.778741	0	0.0191457	TRUE	4.06328	-0.048158	-0.0915763	0.0936299	-0.162755	0.112615	-0.0280388	4.97303	0.0426125	0.164059	0.135923	0.16414	0.330475	0.0665855	0.413893	0.258418	0.576714	0.490921	0.32141	0.73328	0.673686	SHCBP1	226750
chr16_46401367	chr16	46401367	CpG	0.258755	0.242867	0.852119	1	0.0677572	TRUE	3.35593	-0.0537728	0.251274	0.237814	-0.216893	-0.537734	-0.02712	9.96708	0.0476143	0.319247	0.275034	0.2658	0.459911	0.133551	0.736342	0.258755	0.431232	0.38722	0.414499	0.242319	0.839082	SHCBP1	220259
chr16_34588871	chr16	34588871	CpG	0.258906	0.740855	0.982897	NA	0	TRUE	6.61584	0.0907885	0.136916	-0.302102	-0.0437151	0.907077	-0.0642994	10.2604	0.0804164	0.302739	0.266739	0.314767	1.10767	0.136921	0.51906	0.258906	0.651083	0.257393	0.889544	0.41284	0.638634	ENSG00000259680	-743643
chr1_125180015	chr1	125180015	CpG	0.259597	0.227411	0.841478	NA	0	TRUE	4.60646	-0.0758868	-0.156608	-0.295528	0.0463681	-1.14855	-0.0404402	8.71312	0.0673146	0.23772	0.233631	0.25599	0.513761	0.116085	0.597027	0.259597	0.510029	0.205894	0.856263	0.0253805	0.727565	NONE
chr1_143266512	chr1	143266512	CpG	0.259608	0.524753	0.896151	1	0.381798	TRUE	8.89238	-0.193032	-0.380221	0.550643	0.452757	0.448003	-0.0932756	24.6261	0.171231	0.839409	0.722936	0.70736	1.45139	0.32984	0.718028	0.259608	0.650576	0.446253	0.52213	0.757572	0.777337	HIST2H3PS2	639454
chr1_143218354	chr1	143218354	CpG	0.259637	0.0796256	0.746313	NA	0	TRUE	-2.81869	0.0653366	0.20196	0.513949	-0.0970359	0.443423	0.0471027	7.43318	0.057961	0.236547	0.200561	0.244044	0.443936	0.099675	0.704536	0.259637	0.393225	0.0103904	0.690913	0.31787	0.636525	HIST2H3PS2	687612
chr16_46399510	chr16	46399510	CpG	0.260204	0.454016	0.871727	0	0.0105398	TRUE	0.823632	-0.0347983	-0.0542339	0.0786566	-0.128336	-0.482505	0.00256092	3.61782	0.0309069	0.116547	0.0981571	0.117942	0.228457	0.0484542	0.819911	0.260204	0.641689	0.422939	0.276536	0.0346849	0.95785	SHCBP1	222116
chr16_46398814	chr16	46398814	CpG	0.260852	0.301345	0.862005	1	0.0130045	TRUE	-2.51634	-0.0553163	-0.180056	0.0061965	0.111404	-0.280877	0.0527233	6.40686	0.0491972	0.217857	0.177508	0.191026	0.398338	0.0858763	0.694499	0.260852	0.408528	0.972153	0.559766	0.480733	0.539251	SHCBP1	222812
chr16_34587150	chr16	34587150	CpG	0.260907	0.566622	0.910415	0	0.26749	TRUE	-22.385	0.190921	-0.495381	-0.666478	1.03653	0.779719	0.344472	19.7151	0.169821	0.561969	0.503824	0.617684	1.16817	0.263727	0.256197	0.260907	0.378042	0.185889	0.0933276	0.504471	0.191495	ENSG00000259680	-741922
chr16_46384502	chr16	46384502	CpG	0.261418	0.29801	0.862005	0.647961	0.13827	TRUE	4.52802	0.140296	-0.0697271	0.0424891	0.244324	0.199099	-0.0435931	16.6506	0.124925	0.511438	0.443098	0.524347	0.988533	0.222707	0.785666	0.261418	0.891556	0.923607	0.641245	0.840379	0.844812	SHCBP1	237124
chr1_143217659	chr1	143217659	CpG	0.261554	0.36286	0.862005	NA	0	TRUE	33.4194	-0.118357	1.92723	1.02832	-2.52004	-1.28371	-0.443412	20.625	0.105419	0.691215	0.450082	0.78022	1.16355	0.278331	0.105161	0.261554	0.00530043	0.0223277	0.00123831	0.269907	0.111135	HIST2H3PS2	688307
chr10_42070852	chr10	42070852	CpG	0.262711	0.163514	0.79455	NA	0	TRUE	5.54561	-0.0755445	-0.250498	-0.103605	0.264032	0.258218	-0.0584566	7.76321	0.0674501	0.216699	0.203383	0.230893	0.637775	0.103554	0.475013	0.262711	0.247692	0.610464	0.252821	0.685571	0.572412	ZNF33B	567692
chr16_46400691	chr16	46400691	CpG	0.262714	0.821067	0.9933	NA	0	TRUE	-10.7907	0.0537711	0.0628024	0.311668	0.122792	-0.0219249	0.157824	5.41661	0.04801	0.184789	0.152871	0.186266	0.396086	0.0724724	0.0463542	0.262714	0.733962	0.041473	0.509749	0.955857	0.0294276	SHCBP1	220935
chr2_90398246	chr2	90398246	CpG	0.262834	0.259715	0.862005	0.297394	0.15968	TRUE	-7.86214	0.133683	-0.0635258	0.0755891	0.680139	-0.231956	0.12771	14.7716	0.11939	0.472097	0.409968	0.481629	0.843829	0.197916	0.594555	0.262834	0.892959	0.853717	0.157902	0.783405	0.518749	NONE
chr1_143239575	chr1	143239575	CpG	0.26295	0.0579815	0.746313	NA	0	TRUE	-0.3417	-0.0847656	-0.390328	-0.154328	0.0748292	-0.792206	0.0287321	9.58156	0.0757211	0.294527	0.268178	0.306824	0.487539	0.128132	0.971552	0.26295	0.185081	0.564975	0.807321	0.104182	0.822571	HIST2H3PS2	666391
chr16_46393483	chr16	46393483	CpG	0.26388	0.00810606	0.743742	0.232599	0.0752167	TRUE	-3.56379	-0.0943627	-0.375155	-0.0987421	-0.110046	-0.128514	0.0732657	10.3432	0.0844585	0.349802	0.273921	0.319026	0.658562	0.13866	0.730429	0.26388	0.283504	0.718491	0.730136	0.845281	0.597232	SHCBP1	228143
chr16_34593389	chr16	34593389	CpG	0.264205	0.119275	0.777981	1	0.0421522	TRUE	10.8028	-0.0779624	-0.0446181	-0.375226	-0.0823551	-0.64915	-0.120043	10.4577	0.069827	0.324119	0.28648	0.316271	0.594514	0.139762	0.301604	0.264205	0.890509	0.19027	0.79456	0.274877	0.390391	ENSG00000259680	-748161
chr16_46388705	chr16	46388705	CpG	0.264384	0.299764	0.862005	1	0.0997831	TRUE	2.40436	-0.058148	0.206685	0.304845	-0.213657	1.04156	-0.0183843	11.5338	0.0520997	0.373211	0.322572	0.293191	0.621252	0.154462	0.834869	0.264384	0.579715	0.344635	0.466167	0.093631	0.905259	SHCBP1	232921
chr16_34587189	chr16	34587189	CpG	0.264491	0.21694	0.835596	NA	0	TRUE	8.45785	-0.0580716	-0.0426188	0.095091	-0.261736	-0.455519	-0.104162	6.13748	0.052043	0.207333	0.163235	0.203687	0.434948	0.081893	0.168183	0.264491	0.837137	0.560202	0.198796	0.294963	0.203398	ENSG00000259680	-741961
chr1_143186905	chr1	143186905	CpG	0.26478	0.0137739	0.743742	NA	0	TRUE	44.1238	-0.146053	-0.656292	-1.08937	-0.155722	-2.00825	-0.554399	21.6695	0.13097	0.469795	0.575077	0.472968	1.11047	0.286733	0.0417284	0.26478	0.162421	0.0581837	0.74197	0.0705332	0.0531745	HIST2H3PS2	719061
chr1_143191240	chr1	143191240	CpG	0.2648	0.655801	0.947959	0	0.0685604	TRUE	13.4773	-0.102428	-0.197875	0.233059	-0.324526	-0.122204	-0.167726	11.5289	0.0918543	0.352459	0.303968	0.356604	0.636742	0.154261	0.242403	0.2648	0.574516	0.443246	0.362799	0.847805	0.276908	HIST2H3PS2	714726
chr1_224013609	chr1	224013609	CpG	0.26493	0.17413	0.796358	1	0.0180606	TRUE	12.2268	0.0925262	-0.430435	0.109852	0.226383	-0.541959	-0.139108	11.4392	0.082997	0.3404	0.295375	0.340739	0.710816	0.152507	0.285136	0.26493	0.206051	0.709961	0.506441	0.445794	0.361693	TP53BP2	-167638	FBXO28	-100478
chr16_46399347	chr16	46399347	CpG	0.265402	0.696488	0.971685	0	0.00902631	TRUE	3.3055	-0.0393039	-0.0527003	-0.0481819	-0.227398	-0.30344	-0.037049	4.13761	0.0352908	0.135889	0.111465	0.135706	0.288899	0.0553908	0.424354	0.265402	0.69815	0.665553	0.0938024	0.293565	0.503581	SHCBP1	222279
chr1_143253153	chr1	143253153	CpG	0.265921	0.321692	0.862005	1	0.088354	TRUE	-5.27658	0.0764214	-0.0706201	-0.332307	0.233916	-0.392788	0.105986	13.0311	0.0686931	0.387849	0.347678	0.372945	0.61269	0.174453	0.685535	0.265921	0.855519	0.339179	0.53052	0.521466	0.543497	HIST2H3PS2	652813
chr16_34582544	chr16	34582544	CpG	0.265977	0.29352	0.862005	0	0.0152575	TRUE	16.3402	-0.0815914	0.183856	0.14458	-0.196777	-0.564222	-0.203461	8.48119	0.0733488	0.276317	0.241979	0.29029	0.627768	0.113301	0.0540247	0.265977	0.505807	0.550182	0.497858	0.368773	0.0725329	ENSG00000259680	-737316
chr16_34594751	chr16	34594751	CpG	0.26598	0.225855	0.84045	1	0.120097	TRUE	4.60497	-0.115301	-0.083347	0.233721	-0.408811	-0.483576	-0.0493117	16.0836	0.103653	0.54384	0.457688	0.493465	0.903537	0.215277	0.774638	0.26598	0.878196	0.609592	0.407416	0.592509	0.818821	ENSG00000259680	-749523
chr1_143185178	chr1	143185178	CpG	0.266693	0.378086	0.862005	NA	0	TRUE	-2.20299	-0.0413239	-0.223839	-0.0720928	0.0560672	0.0882338	0.0542416	4.87878	0.0372049	0.145315	0.130576	0.146695	0.30394	0.0652619	0.651597	0.266693	0.12347	0.58087	0.702311	0.771587	0.405896	HIST2H3PS2	720788
chr1_125180222	chr1	125180222	CpG	0.266742	0.381097	0.862005	0	0.00646195	TRUE	-0.686074	0.043387	0.395071	0.208809	-0.103051	-0.163965	0.0295455	4.63575	0.0390664	0.154075	0.13019	0.147893	0.302273	0.0620954	0.882346	0.266742	0.0103432	0.108739	0.485934	0.587515	0.63421	NONE
chr1_143245501	chr1	143245501	CpG	0.266841	0.488425	0.874621	NA	0	TRUE	7.73038	-0.134222	-1.08123	-0.58747	0.215123	0.627156	-0.0656112	14.6815	0.120881	0.4074	0.393324	0.418433	1.19369	0.195409	0.598514	0.266841	0.0079547	0.135279	0.607171	0.59931	0.737049	HIST2H3PS2	660465
chr1_143214746	chr1	143214746	CpG	0.26732	0.777648	0.986777	1	0.0424934	TRUE	-6.84644	0.0407221	-0.342463	0.153767	0.340701	0.0185861	0.119236	7.52229	0.0367112	0.243448	0.212179	0.188831	0.315372	0.100799	0.362741	0.26732	0.15951	0.468633	0.0711903	0.953005	0.236843	HIST2H3PS2	691220
chr2_90402384	chr2	90402384	CpG	0.267674	0.274186	0.862005	NA	0	TRUE	-24.1278	0.12486	0.394212	0.658781	0.301986	0.0746528	0.339345	13.2624	0.112646	0.416002	0.35725	0.427266	0.860794	0.177668	0.0688714	0.267674	0.343323	0.0651779	0.479699	0.93089	0.056134	NONE
chr1_143195187	chr1	143195187	CpG	0.267927	0.279263	0.862005	0.946461	0.20658	TRUE	-2.66399	-0.118081	-0.0406611	0.442118	-0.00439092	0.0492105	0.0537888	17.9091	0.106586	0.563839	0.495698	0.495906	0.862827	0.239946	0.88175	0.267927	0.942511	0.372441	0.992935	0.954518	0.822624	HIST2H3PS2	710779
chr1_143231359	chr1	143231359	CpG	0.269916	0.80613	0.990105	0.647786	0.230698	TRUE	-0.152525	-0.143012	-0.244112	0.332785	-0.00119665	0.247839	0.0160243	18.7333	0.129627	0.574429	0.509443	0.550117	0.940844	0.250902	0.993504	0.269916	0.670863	0.513606	0.998264	0.792226	0.949076	HIST2H3PS2	674607
chr1_125183665	chr1	125183665	CpG	0.270448	0.820804	0.9933	NA	0	TRUE	-9.81438	0.0801818	0.206595	0.25172	0.394631	0.59073	0.141548	8.85905	0.0727581	0.224019	0.227328	0.260729	0.554969	0.118273	0.267933	0.270448	0.356414	0.268164	0.130136	0.28713	0.231388	NONE
chr2_90380740	chr2	90380740	CpG	0.270626	0.532348	0.896151	1	0.120973	TRUE	15.1068	0.120573	0.49354	0.213925	0.171916	-0.429954	-0.18135	17.7469	0.10945	0.52492	0.471614	0.547264	1.05406	0.237386	0.394638	0.270626	0.347105	0.650115	0.753417	0.683344	0.4449	NONE
chr16_34572732	chr16	34572732	CpG	0.271	0.505657	0.884127	1	0.263698	TRUE	-0.204108	0.0837355	-0.0908092	0.061428	-0.00707193	1.08196	0.0188735	18.1612	0.0760705	0.581367	0.510744	0.435903	0.879841	0.243277	0.991033	0.271	0.875876	0.904268	0.987056	0.218802	0.938162	ENSG00000259680	-727504
chr16_46389923	chr16	46389923	CpG	0.271346	0.916163	0.996187	NA	0	TRUE	-6.28459	-0.0710227	0.665036	0.253048	-0.43509	-0.0500579	0.0971762	7.60563	0.0645679	0.282762	0.217026	0.244125	0.533847	0.10222	0.40863	0.271346	0.0186765	0.243622	0.0747094	0.925293	0.341778	SHCBP1	231703
chr1_224013799	chr1	224013799	CpG	0.272089	0.17413	0.796358	NA	0	TRUE	-3.02593	-0.0784315	0.241947	0.0801917	-0.377393	-0.879117	0.0513336	10.3984	0.0714141	0.279835	0.256137	0.295067	0.650691	0.139028	0.771052	0.272089	0.387255	0.754219	0.200894	0.176679	0.711955	TP53BP2	-167828	FBXO28	-100288
chr16_46399427	chr16	46399427	CpG	0.273202	0.657769	0.947959	NA	0	TRUE	2.6697	-0.0931377	-0.312921	0.157928	0.156745	-1.04248	-0.0617594	10.3566	0.0850015	0.340828	0.259524	0.310533	1.08284	0.139387	0.796578	0.273202	0.358557	0.542835	0.613725	0.335688	0.65771	SHCBP1	222199
chr16_46401074	chr16	46401074	CpG	0.273735	0.0177465	0.743742	0	0.028089	TRUE	-12.1266	-0.0827215	0.379532	0.120255	-0.0972139	-0.307467	0.18589	9.16243	0.0755792	0.294826	0.237266	0.268673	0.557809	0.123028	0.185666	0.273735	0.197987	0.612269	0.717479	0.581493	0.130799	SHCBP1	220552
chr16_46399229	chr16	46399229	CpG	0.274934	0.817039	0.9933	0	0.0184577	TRUE	5.59334	-0.0494669	0.188158	0.236614	-0.224516	-0.714902	-0.0675717	5.29199	0.0453089	0.172283	0.143845	0.172153	0.333774	0.0708125	0.290537	0.274934	0.274772	0.0999864	0.192175	0.0322039	0.339965	SHCBP1	222397
chr16_34595115	chr16	34595115	CpG	0.275174	0.391066	0.862005	0.168321	0.470077	TRUE	3.36021	-0.19295	-0.11647	-0.228829	-0.166761	-1.66795	-0.0220964	22.0383	0.17682	0.693737	0.597649	0.691374	1.19964	0.29519	0.878815	0.275174	0.866672	0.701807	0.809398	0.164417	0.94033	ENSG00000259680	-749887
chr2_90385320	chr2	90385320	CpG	0.275578	0.442444	0.871727	0	0.270398	TRUE	-20.387	0.168984	0.52138	0.341481	0.111003	0.0169911	0.289382	19.2929	0.154987	0.584906	0.504348	0.60343	1.05843	0.259197	0.290643	0.275578	0.372719	0.498359	0.85405	0.987192	0.264227	NONE
chr16_46398304	chr16	46398304	CpG	0.276591	0.0562382	0.746313	1	0.0233309	TRUE	-0.342972	-0.0490987	0.0750097	0.184093	-0.0948436	-0.533485	0.0199027	6.99401	0.0451271	0.227236	0.191147	0.2064	0.387225	0.0936584	0.960889	0.276591	0.741327	0.335498	0.645866	0.168291	0.831714	SHCBP1	223322
chr1_143217431	chr1	143217431	CpG	0.277012	0.326211	0.862005	0	0.0557928	TRUE	0.00601282	0.0830705	-0.230026	0.228119	0.20737	0.611636	0.025842	8.99555	0.0764178	0.297201	0.253932	0.296896	0.584164	0.12065	0.999467	0.277012	0.438946	0.369001	0.484889	0.295087	0.830399	HIST2H3PS2	688535
chr16_46389910	chr16	46389910	CpG	0.2773	0.916163	0.996187	0	0.0204598	TRUE	0.117505	0.0742945	-0.128732	0.164979	0.274789	0.64291	0.0069507	7.2789	0.0683856	0.264597	0.209161	0.239572	0.509085	0.0974479	0.98712	0.2773	0.626599	0.43025	0.251382	0.206634	0.943137	SHCBP1	231716
chr16_46401407	chr16	46401407	CpG	0.278377	0.0590282	0.746313	1	0.177529	TRUE	-7.78395	0.0880662	-0.272562	0.0646259	0.679146	0.799056	0.127501	16.0226	0.081244	0.510823	0.442683	0.418461	0.805933	0.214605	0.627102	0.278377	0.593637	0.883932	0.104598	0.321458	0.552431	SHCBP1	220219
chr16_46399805	chr16	46399805	CpG	0.278402	0.163056	0.79455	0	0.0482657	TRUE	-3.58668	-0.0930174	0.214407	0.158707	-0.227184	-0.810554	0.0671367	9.55059	0.0858161	0.341641	0.269463	0.304317	0.648126	0.12815	0.707255	0.278402	0.53028	0.555879	0.455344	0.211076	0.600354	SHCBP1	221821
chr1_143215883	chr1	143215883	CpG	0.279192	0.587604	0.911979	1	0.0251476	TRUE	-3.86304	-0.0812389	-0.132453	0.0849891	-0.256288	0.0497751	0.0759567	10.8197	0.0750727	0.338234	0.279311	0.316892	0.644719	0.145165	0.721064	0.279192	0.695352	0.760914	0.418656	0.938461	0.600805	HIST2H3PS2	690083
chr10_42070427	chr10	42070427	CpG	0.279474	0.671028	0.951415	1	0.146032	TRUE	-8.5253	0.144426	0.658267	0.0188659	-0.75563	-0.634785	0.140766	23.1122	0.133542	0.621575	0.552096	0.640689	1.16149	0.310365	0.712227	0.279474	0.289585	0.972741	0.238239	0.584703	0.650154	ZNF33B	568117
chr10_42074033	chr10	42074033	CpG	0.279876	0.978169	0.996187	NA	0	TRUE	-30.0747	0.123408	-0.313707	0.40282	0.896496	1.73968	0.436384	11.6638	0.114204	0.350238	0.308061	0.392768	1.11814	0.156451	0.00992385	0.279876	0.370415	0.19101	0.0224595	0.119739	0.00528264	ZNF33B	564511
chr10_42070960	chr10	42070960	CpG	0.280115	0.170421	0.796358	NA	0	TRUE	-4.5948	0.0775648	-0.102322	0.396028	0.467658	1.25435	0.0705265	8.22706	0.0718153	0.25115	0.223217	0.263168	0.717131	0.109941	0.576504	0.280115	0.683705	0.076033	0.0755632	0.080269	0.521203	ZNF33B	567584
chr16_34583488	chr16	34583488	CpG	0.280604	0.732527	0.982897	1	0.0351419	TRUE	-10.1416	0.0603926	-0.093813	0.278024	0.44587	0.882347	0.159159	8.13955	0.0559728	0.274257	0.228635	0.228203	0.518679	0.109117	0.212775	0.280604	0.732304	0.223978	0.0507214	0.0889165	0.144671	ENSG00000259680	-738260
chr16_46400382	chr16	46400382	CpG	0.280708	0.991738	0.996187	1	0.0226503	TRUE	-1.49796	0.0497513	-0.00510855	0.225467	0.0190205	-0.343813	0.0381638	6.98844	0.0461203	0.224475	0.191298	0.209549	0.366767	0.0935398	0.830276	0.280708	0.981844	0.238552	0.927676	0.348545	0.683277	SHCBP1	221244
chr1_143219042	chr1	143219042	CpG	0.281301	0.802179	0.988445	1	0.0483289	TRUE	-6.91098	-0.0936644	-0.157212	0.485432	0.306529	-0.0407434	0.0991897	11.5171	0.0869354	0.386676	0.328002	0.34816	0.642304	0.154583	0.548464	0.281301	0.684321	0.138882	0.378629	0.949422	0.521094	HIST2H3PS2	686924
chr16_34574003	chr16	34574003	CpG	0.281785	0.967259	0.996187	NA	0	TRUE	-21.9246	0.0833033	-0.310701	0.423587	0.169126	1.32378	0.317376	8.45227	0.0773966	0.3103	0.241464	0.287764	0.696359	0.113413	0.00948849	0.281785	0.316685	0.0793881	0.556717	0.0573025	0.00513569	ENSG00000259680	-728775
chr1_143254437	chr1	143254437	CpG	0.282773	0.76001	0.986777	0	0.0269273	TRUE	5.02691	-0.101601	-0.196314	-0.720888	-0.391117	-0.856063	-0.0340577	14.1903	0.0945911	0.378568	0.362419	0.354062	0.967183	0.189127	0.723151	0.282773	0.604061	0.0466898	0.269309	0.376097	0.857091	HIST2H3PS2	651529
chr16_46387020	chr16	46387020	CpG	0.283904	0.272916	0.862005	0	0.05019	TRUE	0.586382	-0.0617795	-0.0668924	0.0651965	-0.211537	-0.658033	0.001602	6.79817	0.0576521	0.214758	0.181931	0.218603	0.405282	0.0910936	0.931263	0.283904	0.755437	0.720076	0.333205	0.104452	0.985969	SHCBP1	234606
chr1_143266603	chr1	143266603	CpG	0.284283	0.641518	0.947959	0	0.0543213	TRUE	-0.796947	0.105819	-0.601356	-0.421243	0.294424	0.889702	0.0429028	12.1624	0.0988268	0.377979	0.320826	0.378395	0.903676	0.163029	0.947755	0.284283	0.111615	0.189185	0.436518	0.324852	0.792427	HIST2H3PS2	639363
chr16_34576477	chr16	34576477	CpG	0.285369	0.105748	0.746313	NA	0	TRUE	-0.621221	-0.0329902	0.0162792	-0.0136626	-0.185564	0.165914	0.00505143	3.52011	0.03088	0.116389	0.0980722	0.116248	0.273271	0.0470351	0.859919	0.285369	0.888764	0.889204	0.110426	0.543757	0.914474	ENSG00000259680	-731249
chr16_46395563	chr16	46395563	CpG	0.28537	0.106491	0.746313	0	0.142194	TRUE	-9.52204	0.129845	0.16432	0.680452	0.642711	0.688994	0.139031	13.6098	0.121539	0.455685	0.382988	0.46631	0.93252	0.182315	0.484148	0.28537	0.718398	0.0756186	0.168113	0.459997	0.44571	SHCBP1	226063
chr1_143219207	chr1	143219207	CpG	0.285629	0.802179	0.988445	1	1.56345	TRUE	23.9977	-0.219274	0.595825	0.293985	-0.342631	-3.12012	-0.302865	43.9101	0.205359	1.44059	1.28796	0.951058	1.67682	0.589062	0.584709	0.285629	0.679168	0.819446	0.71865	0.062782	0.607149	HIST2H3PS2	686759
chr16_34588613	chr16	34588613	CpG	0.285783	0.434842	0.871727	NA	0	TRUE	2.12856	0.0602599	0.0863119	0.14035	0.0328542	-0.0707561	-0.0125636	6.91173	0.0564539	0.214448	0.180222	0.220771	0.498075	0.0922598	0.75811	0.285783	0.687328	0.43612	0.881699	0.887033	0.891682	ENSG00000259680	-743385
chr1_143251653	chr1	143251653	CpG	0.287567	0.644303	0.947959	NA	0	TRUE	-7.4865	0.121887	-0.115506	-0.150159	0.812008	1.65479	0.123006	12.8257	0.114612	0.38669	0.384341	0.467439	1.16411	0.17086	0.559415	0.287567	0.765167	0.696024	0.0823622	0.15517	0.471572	HIST2H3PS2	654313
chr1_143239754	chr1	143239754	CpG	0.287863	0.107344	0.746313	NA	0	TRUE	2.09971	-0.0708565	-0.308615	-0.325822	-0.103112	-0.603964	-0.0083853	9.59196	0.0666683	0.259289	0.249876	0.272316	0.497623	0.127917	0.826726	0.287863	0.233953	0.192255	0.704948	0.224863	0.947734	HIST2H3PS2	666212
chr1_143251997	chr1	143251997	CpG	0.288004	0.288004	0.862005	0	0.244969	TRUE	-2.78413	0.166397	0.589862	0.505566	0.0184735	-0.033632	0.0353746	18.2752	0.156608	0.594038	0.506892	0.597271	1.07323	0.245126	0.878915	0.288004	0.320724	0.318578	0.975325	0.975001	0.885254	HIST2H3PS2	653969
chr16_46388846	chr16	46388846	CpG	0.288143	0.31892	0.862005	0	0.039559	TRUE	-0.184301	0.0629069	-0.246652	0.151228	0.285856	0.0534375	0.0178596	6.70007	0.059223	0.223283	0.181243	0.214185	0.40777	0.0898251	0.978055	0.288143	0.269306	0.404059	0.182001	0.895737	0.842398	SHCBP1	232780
chr1_143247475	chr1	143247475	CpG	0.288609	0.155769	0.79455	NA	0	TRUE	-2.30972	-0.107629	0.485528	0.223718	-0.3879	0.536937	0.0460353	13.6014	0.101424	0.429757	0.361039	0.428462	1.18206	0.182058	0.865156	0.288609	0.258571	0.535488	0.36529	0.649658	0.800376	HIST2H3PS2	658491
chr1_143238062	chr1	143238062	CpG	0.288837	0.550542	0.901952	NA	0	TRUE	-1.83492	0.0839471	-0.0108181	0.0995455	-0.0373779	0.00812311	0.052167	10.7991	0.0791448	0.330939	0.271264	0.339092	0.68023	0.144948	0.865078	0.288837	0.973923	0.713642	0.912228	0.990472	0.718921	HIST2H3PS2	667904
chr16_34583439	chr16	34583439	CpG	0.29047	0.66181	0.947959	NA	0	TRUE	-1.04861	0.033615	0.0583484	0.0492926	0.0777222	0.133862	0.0394535	3.60605	0.0317995	0.119045	0.101529	0.120914	0.267881	0.0481783	0.77121	0.29047	0.624035	0.627321	0.52036	0.617283	0.41284	ENSG00000259680	-738211
chr16_34588629	chr16	34588629	CpG	0.290487	0.434842	0.871727	0	0.0150059	TRUE	3.16359	0.068735	-0.276838	-0.35153	0.124572	0.110686	-0.0253766	7.84588	0.0650251	0.245573	0.204778	0.249226	0.555949	0.104846	0.686789	0.290487	0.259609	0.0860445	0.617191	0.84219	0.808751	ENSG00000259680	-743401
chr2_90381736	chr2	90381736	CpG	0.290786	0.125599	0.778741	1	0.0774774	TRUE	6.47637	-0.079423	-0.45878	-0.0893515	-0.160179	-0.821773	-0.0662094	12.4786	0.0751827	0.399238	0.336329	0.357374	0.643331	0.167134	0.603763	0.290786	0.250499	0.790496	0.654001	0.201471	0.691998	NONE
chr16_46394887	chr16	46394887	CpG	0.291067	0.12603	0.778741	0	0.00811771	TRUE	7.91965	0.0438441	-0.00710408	0.0922679	0.0707423	-0.408086	-0.0836666	4.75548	0.0415275	0.159671	0.131313	0.152152	0.318328	0.0636337	0.0958381	0.291067	0.964512	0.482271	0.641972	0.199853	0.188572	SHCBP1	226739
chr1_143264554	chr1	143264554	CpG	0.292278	0.389309	0.862005	0	0.076583	TRUE	-12.688	0.0963074	-0.0638418	0.18791	0.384412	0.215303	0.191423	11.2153	0.0914481	0.331633	0.301085	0.357843	0.683036	0.149948	0.257924	0.292278	0.847345	0.532554	0.282712	0.752599	0.201747	HIST2H3PS2	641412
chr1_125179927	chr1	125179927	CpG	0.293484	0.177548	0.796358	0	0.0409393	TRUE	1.94143	0.100203	-0.435774	-0.505381	0.482123	0.573988	-0.00351732	11.4261	0.0953848	0.342818	0.317443	0.376647	0.807439	0.15255	0.86508	0.293484	0.203674	0.111376	0.200531	0.477162	0.981605	NONE
chr16_46391076	chr16	46391076	CpG	0.29401	0.71544	0.978911	NA	0	TRUE	-1.17933	0.0384131	0.0604114	0.161749	0.0861739	-0.113513	0.0277596	4.25424	0.036606	0.139322	0.117271	0.142855	0.296807	0.0568118	0.781616	0.29401	0.664571	0.167811	0.546358	0.702131	0.625108	SHCBP1	230550
chr16_34588144	chr16	34588144	CpG	0.294818	0.934719	0.996187	0	0.0296788	TRUE	2.14321	-0.0469247	-0.0952618	0.0485732	-0.197928	-0.334764	-0.0128247	5.26298	0.0447921	0.168264	0.142226	0.169904	0.310682	0.0705318	0.683844	0.294818	0.571294	0.732712	0.244043	0.281251	0.855717	ENSG00000259680	-742916
chr1_143213939	chr1	143213939	CpG	0.295066	0.602483	0.92074	0	0.162147	TRUE	-4.21718	0.135771	0.0439973	0.609721	0.394817	0.6955	0.0792027	14.2903	0.129668	0.511356	0.437937	0.532733	1.03688	0.191534	0.767911	0.295066	0.931434	0.163844	0.458623	0.502371	0.679227	HIST2H3PS2	692027
chr1_143239607	chr1	143239607	CpG	0.295628	0.0224948	0.743742	1	0.222992	TRUE	7.09682	-0.0826932	-0.148532	0.0653385	-0.186116	-0.916513	-0.0783096	17.5136	0.0790675	0.558688	0.491964	0.441624	0.699646	0.234642	0.685317	0.295628	0.790348	0.894342	0.673437	0.190207	0.738575	HIST2H3PS2	666359
chr16_46387940	chr16	46387940	CpG	0.297762	0.915208	0.996187	1	0.0354316	TRUE	-18.9702	0.0754024	-0.0253445	-0.113694	0.438863	0.0806111	0.27753	10.3351	0.0724157	0.316626	0.272871	0.290144	0.643925	0.138749	0.0664304	0.297762	0.936201	0.676929	0.13039	0.900375	0.0454749	SHCBP1	233686
chr1_125179989	chr1	125179989	CpG	0.297776	0.274209	0.862005	1	0.133594	TRUE	13.814	-0.0801717	-0.365636	-0.246295	0.10966	-0.219078	-0.170685	14.6563	0.0769983	0.458942	0.406194	0.416233	0.715048	0.196176	0.345921	0.297776	0.425629	0.544284	0.792197	0.759314	0.384269	NONE
chr2_90398762	chr2	90398762	CpG	0.298345	0.973835	0.996187	0.630263	0.518554	TRUE	8.09581	-0.159247	-0.0133202	0.186345	-0.103402	-0.351126	-0.0954001	25.3586	0.153124	0.784407	0.672636	0.713946	1.22159	0.339875	0.749535	0.298345	0.986452	0.781752	0.884844	0.77378	0.778947	NONE
chr2_90398481	chr2	90398481	CpG	0.298564	0.89023	0.996187	0.498819	0.106994	TRUE	7.60512	-0.0948174	0.599822	0.269567	-0.150181	0.157767	-0.0931149	13.0457	0.0912128	0.397129	0.356417	0.391878	0.783225	0.174733	0.559919	0.298564	0.130942	0.449453	0.701546	0.84036	0.594104	NONE
chr16_34572076	chr16	34572076	CpG	0.298791	0.080059	0.746313	NA	0	TRUE	-16.5462	0.103687	-0.251166	0.506861	0.166217	1.27287	0.244175	11.5593	0.0997925	0.397127	0.299535	0.367163	0.887092	0.154582	0.152312	0.298791	0.527088	0.0906153	0.650761	0.151322	0.114203	ENSG00000259680	-726848
chr10_42070742	chr10	42070742	CpG	0.298932	0.27084	0.862005	NA	0	TRUE	-4.39734	-0.0912765	0.0571206	0.219094	-0.380385	-0.80032	0.0816124	10.6143	0.0878736	0.313888	0.269875	0.313473	0.705046	0.142468	0.678667	0.298932	0.8556	0.416887	0.224957	0.25632	0.566748	ZNF33B	567802
chr1_143233057	chr1	143233057	CpG	0.299081	0.250443	0.862005	NA	0	TRUE	-15.1949	0.147358	-0.0626844	0.593476	0.868018	0.687073	0.225943	16.4498	0.141908	0.499414	0.47521	0.583357	1.06092	0.218646	0.355634	0.299081	0.900115	0.211713	0.136759	0.517232	0.301428	HIST2H3PS2	672909
chr1_125179092	chr1	125179092	CpG	0.30011	0.233291	0.852119	0.922773	0.0870684	TRUE	10.9017	-0.116885	0.648018	0.334589	-0.534522	0.112422	-0.130939	15.8863	0.112802	0.519888	0.453113	0.507591	1.2396	0.212723	0.492565	0.30011	0.212596	0.460257	0.292315	0.927737	0.538199	NONE
chr16_34594829	chr16	34594829	CpG	0.300409	0.253295	0.862005	0	0.0353287	TRUE	0.183356	-0.0707039	-0.187739	-0.25776	0.173268	-0.2413	0.0163519	7.84856	0.0682762	0.248649	0.216021	0.251601	0.519103	0.104898	0.981362	0.300409	0.450227	0.232785	0.491036	0.642046	0.876124	ENSG00000259680	-749601
chr1_143239484	chr1	143239484	CpG	0.300683	0.201837	0.835596	0	0.0892549	TRUE	-16.8654	-0.137704	-0.550845	-0.352386	0.406085	1.61686	0.254755	15.404	0.133051	0.468626	0.431371	0.469453	1.23309	0.205861	0.273573	0.300683	0.239816	0.413987	0.38703	0.189784	0.215899	HIST2H3PS2	666482
chr2_90398442	chr2	90398442	CpG	0.301471	0.757192	0.986777	0.893095	0.214632	TRUE	-13.5107	-0.10504	-0.538721	-0.13236	0.398791	0.416137	0.210962	18.0466	0.101656	0.562922	0.489094	0.484247	0.838283	0.241988	0.454065	0.301471	0.338563	0.786681	0.410208	0.619601	0.383326	NONE
chr1_143238734	chr1	143238734	CpG	0.301806	0.27501	0.862005	NA	0	TRUE	3.20953	-0.0796685	0.0800977	0.275625	-0.130811	-0.613209	-0.0334336	10.158	0.0771557	0.305548	0.278848	0.331515	0.543895	0.13623	0.752031	0.301806	0.79321	0.322936	0.693149	0.259556	0.80613	HIST2H3PS2	667232
chr1_224013794	chr1	224013794	CpG	0.301859	0.17413	0.796358	0	0.0317588	TRUE	-20.2443	-0.0911184	0.142513	0.520036	0.220542	0.585181	0.245702	12.8752	0.0882542	0.313747	0.321822	0.347732	0.78609	0.171425	0.115869	0.301859	0.649665	0.106113	0.525931	0.456622	0.151775	TP53BP2	-167823	FBXO28	-100293
chr2_90390621	chr2	90390621	CpG	0.302411	0.327354	0.862005	0	0.342753	TRUE	-9.48529	0.153172	0.368425	0.452108	0.281314	0.681804	0.142065	17.8869	0.148526	0.552249	0.479765	0.57084	1.02892	0.239819	0.595909	0.302411	0.504685	0.346012	0.622149	0.507561	0.553592	NONE
chr1_143253228	chr1	143253228	CpG	0.302721	0.135042	0.78383	NA	0	TRUE	-19.6419	0.0956112	-0.240205	-0.326145	0.469972	1.32072	0.291095	13.7164	0.092771	0.384544	0.332933	0.384684	1.15499	0.183973	0.152145	0.302721	0.532201	0.327278	0.221817	0.252834	0.113587	HIST2H3PS2	652738
chr2_90388606	chr2	90388606	CpG	0.303035	0.734339	0.982897	0.600483	0.64884	TRUE	26.5009	-0.232463	1.0862	0.994761	-0.888242	-1.32609	-0.343592	32.7383	0.225704	1.06587	0.91425	1.02392	1.65007	0.438661	0.418242	0.303035	0.308169	0.276567	0.385672	0.421597	0.433467	NONE
chr16_34582956	chr16	34582956	CpG	0.304403	0.435357	0.871727	0	0.147859	TRUE	-10.6136	0.11725	0.615636	0.776251	-0.0361221	0.991711	0.159642	13.607	0.114163	0.449751	0.363475	0.431142	0.9703	0.182886	0.435386	0.304403	0.171049	0.0327088	0.933229	0.30675	0.382716	ENSG00000259680	-737728
chr16_34583247	chr16	34583247	CpG	0.304899	0.83252	0.996187	0	0.156868	TRUE	3.63272	-0.124106	0.156733	0.276872	-0.323199	0.0742458	-0.0298925	13.8721	0.120963	0.454033	0.371768	0.422644	0.911004	0.185911	0.793419	0.304899	0.729943	0.456426	0.444445	0.935045	0.872259	ENSG00000259680	-738019
chr1_143185933	chr1	143185933	CpG	0.305514	0.415438	0.862005	1	0.161664	TRUE	15.7445	-0.129138	0.694338	0.438458	-0.733979	0.310291	-0.197345	21.5529	0.126027	0.659475	0.572928	0.655832	1.34061	0.288607	0.465083	0.305514	0.292402	0.444096	0.263073	0.816962	0.494111	HIST2H3PS2	720033
chr16_34576432	chr16	34576432	CpG	0.305816	0.105748	0.746313	1	0.0705026	TRUE	4.11369	0.0727698	-0.504107	0.0588906	0.0730841	-0.0577208	-0.0276181	10.9846	0.0710614	0.373701	0.304743	0.294321	0.547918	0.147265	0.708035	0.305816	0.177351	0.846766	0.803891	0.916102	0.851237	ENSG00000259680	-731204
chr17_21983805	chr17	21983805	CpG	0.306408	0.278717	0.862005	1	0.543981	TRUE	14.4324	-0.171466	0.177491	-0.79267	-0.582875	-0.881202	-0.232234	30.8951	0.167646	1.00466	0.844122	0.877417	1.57546	0.414195	0.640398	0.306408	0.85977	0.347707	0.506494	0.575938	0.57501	MTRNR2L1	-539306	KCNJ18	291283
chr1_143263334	chr1	143263334	CpG	0.306653	0.0723794	0.746313	1	0.0558858	TRUE	-3.84983	0.129392	0.485968	0.880182	0.307088	0.996178	0.0713396	17.7106	0.126573	0.532909	0.471738	0.586009	1.28565	0.236335	0.827917	0.306653	0.361814	0.0620657	0.600256	0.438431	0.76276	HIST2H3PS2	642632
chr1_143263344	chr1	143263344	CpG	0.306976	0.0723794	0.746313	1	0.184581	TRUE	4.90985	0.10171	-0.735969	0.339524	-0.0546663	1.72865	-0.032502	19.5302	0.099561	0.601318	0.492492	0.573196	1.26828	0.26096	0.801507	0.306976	0.22098	0.490572	0.92402	0.172886	0.900882	HIST2H3PS2	642622
chr16_34583487	chr16	34583487	CpG	0.307292	0.732527	0.982897	NA	0	TRUE	-7.95034	0.024635	0.0873958	0.133384	0.196109	0.0513541	0.123346	2.68409	0.0241302	0.0898909	0.0761835	0.0904548	0.189592	0.0358976	0.00305627	0.307292	0.330929	0.0799748	0.0301565	0.786494	0.000590287	ENSG00000259680	-738259
chr1_143185208	chr1	143185208	CpG	0.307367	0.408485	0.862005	NA	0	TRUE	7.6308	0.104172	-0.0900686	0.35372	0.555372	0.736371	-0.0802463	11.4784	0.102053	0.403073	0.34587	0.400725	0.754204	0.153853	0.506179	0.307367	0.823182	0.306452	0.165772	0.328888	0.601965	HIST2H3PS2	720758
chr16_46389654	chr16	46389654	CpG	0.309541	0.702597	0.973425	NA	0	TRUE	-0.392731	0.0418726	0.161468	0.0311663	-0.0429537	-0.0780238	0.0314992	5.01409	0.0412057	0.160448	0.136493	0.164127	0.360241	0.0670169	0.937569	0.309541	0.314246	0.819385	0.793544	0.828529	0.638342	SHCBP1	231972
chr2_90384456	chr2	90384456	CpG	0.309749	0.363515	0.862005	NA	0	TRUE	2.6297	0.106379	-0.229572	-0.182611	0.349272	0.516926	-0.00675658	12.8945	0.104729	0.396341	0.338821	0.413556	1.16662	0.172415	0.838401	0.309749	0.562434	0.589914	0.398357	0.657697	0.968741	NONE
chr16_34582147	chr16	34582147	CpG	0.31061	0.274467	0.862005	NA	0	TRUE	-4.74169	0.0822871	0.434742	0.461544	-0.122486	-0.525951	0.0836547	10.1087	0.0811556	0.336949	0.269273	0.33929	0.578137	0.135518	0.639018	0.31061	0.19697	0.0865214	0.718094	0.362963	0.537039	ENSG00000259680	-736919
chr10_42073582	chr10	42073582	CpG	0.310719	0.13861	0.78383	0	0.197512	TRUE	-14.435	0.138245	-0.535896	0.158702	0.671008	1.55778	0.225756	15.2468	0.136375	0.475411	0.415267	0.502366	1.27078	0.20425	0.343764	0.310719	0.259647	0.702337	0.181649	0.220257	0.269034	ZNF33B	564962
chr1_143192903	chr1	143192903	CpG	0.311445	0.358021	0.862005	NA	0	TRUE	8.10818	-0.0899802	-0.115586	0.29385	-0.727654	-0.567058	-0.0904877	11.717	0.0888961	0.387274	0.302577	0.382834	0.754403	0.157098	0.488936	0.311445	0.765351	0.331469	0.0573406	0.452252	0.564618	HIST2H3PS2	713063
chr10_42091757	chr10	42091757	CpG	0.312179	0.791103	0.986777	0.450659	0.659855	TRUE	-23.9796	0.220437	0.10299	0.386178	0.608308	-0.0348755	0.344092	30.6125	0.218112	0.869711	0.790011	0.894782	1.52606	0.40997	0.433435	0.312179	0.905736	0.624965	0.496606	0.981767	0.401296	ZNF33B	546787
chr16_46399804	chr16	46399804	CpG	0.31261	0.163056	0.79455	1	0.47531	TRUE	-7.53804	0.143322	0.648774	0.4138	0.150824	0.237129	0.121791	27.2967	0.141936	0.910539	0.789359	0.722211	1.4843	0.36615	0.782431	0.31261	0.476145	0.600123	0.834576	0.873071	0.739417	SHCBP1	221822
chr16_46401462	chr16	46401462	CpG	0.312709	0.0401611	0.746313	NA	0	TRUE	-1.01371	0.0321148	-0.0861943	-0.190606	0.0231237	0.116211	0.0408495	3.90179	0.0318108	0.122928	0.103702	0.122046	0.296166	0.0521545	0.795013	0.312709	0.483193	0.06606	0.849727	0.694775	0.433486	SHCBP1	220164
chr10_42079391	chr10	42079391	CpG	0.314471	0.511767	0.884966	1	0.111174	TRUE	11.2275	-0.0839156	-0.663118	-0.28648	-0.235348	-1.20019	-0.131946	14.3034	0.0834247	0.457372	0.387404	0.40382	0.761263	0.191708	0.432482	0.314471	0.147102	0.459611	0.560025	0.114894	0.491285	ZNF33B	559153
chr1_143253049	chr1	143253049	CpG	0.314798	0.35785	0.862005	0	0.00104604	TRUE	7.01665	-0.0445244	-0.352184	-0.0421377	0.0482002	0.025819	-0.0778975	5.59384	0.0442938	0.173452	0.152419	0.179379	0.372753	0.0747165	0.209714	0.314798	0.042311	0.782195	0.788156	0.944778	0.297145	HIST2H3PS2	652917
chr16_46399230	chr16	46399230	CpG	0.315543	0.817039	0.9933	1	0.164008	TRUE	1.08663	0.0797545	-0.523994	-0.0575436	0.701198	0.920682	0.00354979	15.0737	0.0794637	0.505123	0.430242	0.377894	0.843517	0.201965	0.942532	0.315543	0.299569	0.893603	0.0635186	0.275061	0.985977	SHCBP1	222396
chr10_42078614	chr10	42078614	CpG	0.315831	0.396417	0.862005	NA	0	TRUE	4.96367	-0.108123	-0.551073	0.145569	0.514476	-0.404752	-0.0430075	11.3368	0.107793	0.369117	0.315042	0.362225	0.811947	0.151415	0.661505	0.315831	0.13545	0.644037	0.155513	0.618135	0.776383	ZNF33B	559930
chr16_46401463	chr16	46401463	CpG	0.316414	0.0401611	0.746313	NA	0	TRUE	6.18389	-0.0641991	-0.161792	0.242499	0.0260997	-0.469001	-0.0628937	7.23774	0.0640802	0.269022	0.205784	0.226586	0.590716	0.0969091	0.392886	0.316414	0.547567	0.238633	0.908297	0.427222	0.516341	SHCBP1	220163
chr16_34585014	chr16	34585014	CpG	0.316621	0.918143	0.996187	1	0.0393928	TRUE	-1.07737	0.0509141	0.102193	0.14171	-0.0893216	0.108298	0.0232095	8.48189	0.0508417	0.270439	0.231471	0.242724	0.454081	0.113544	0.898924	0.316621	0.705522	0.540395	0.712876	0.811494	0.838034	ENSG00000259680	-739786
chr16_34582707	chr16	34582707	CpG	0.316717	0.434206	0.871727	1	0.0285406	TRUE	7.18213	-0.0678123	-0.202147	-0.141189	-0.164479	-0.815268	-0.0655266	9.57074	0.0677291	0.311523	0.256233	0.290945	0.552429	0.128069	0.452998	0.316717	0.516403	0.581622	0.57185	0.14	0.608896	ENSG00000259680	-737479
chr1_143203864	chr1	143203864	CpG	0.316736	0.540728	0.897405	NA	0	TRUE	7.88735	-0.116344	0.0409108	0.449422	-0.194053	1.10824	-0.0848395	13.6624	0.116206	0.506911	0.404791	0.471117	1.15003	0.183736	0.563734	0.316736	0.935676	0.266888	0.680413	0.335215	0.644263	HIST2H3PS2	702102
chr16_34587058	chr16	34587058	CpG	0.316914	0.130318	0.78383	NA	0	TRUE	-5.36754	-0.085238	0.23283	-0.117502	-0.243644	0.198166	0.0884894	10.0024	0.0851682	0.324936	0.267146	0.316963	0.869149	0.133677	0.591527	0.316914	0.473657	0.66005	0.442082	0.819647	0.507994	ENSG00000259680	-741830
chr16_46398738	chr16	46398738	CpG	0.317146	0.148867	0.78383	1	0.163444	TRUE	-18.0799	0.0650016	-0.633151	0.0152499	0.860638	1.59343	0.265089	14.2745	0.0649796	0.461967	0.406583	0.340394	0.642287	0.191266	0.205305	0.317146	0.170513	0.97008	0.0114596	0.0131063	0.165758	SHCBP1	222888
chr16_46387270	chr16	46387270	CpG	0.317483	0.0713287	0.746313	0	0.0252716	TRUE	1.24084	0.0511268	-0.0304459	-0.0262998	0.00918354	-0.419375	-0.00578907	5.80781	0.051145	0.19228	0.156518	0.182805	0.37429	0.0778377	0.83082	0.317483	0.874188	0.86656	0.959934	0.26252	0.940713	SHCBP1	234356
chr1_143195167	chr1	143195167	CpG	0.317571	0.313351	0.862005	0	0.0186994	TRUE	-5.25677	0.062364	0.221035	0.162832	0.0288205	0.565758	0.0854853	7.95919	0.0623975	0.227478	0.211282	0.249898	0.537953	0.106443	0.508955	0.317571	0.331212	0.440892	0.908184	0.292944	0.421912	HIST2H3PS2	710799
chr2_90397621	chr2	90397621	CpG	0.317671	0.283339	0.862005	NA	0	TRUE	3.98642	0.0671982	0.374455	0.109437	-0.311675	-0.577179	-0.0348212	9.06696	0.0672483	0.277822	0.237061	0.287087	0.561945	0.121495	0.66018	0.317671	0.177715	0.644339	0.277635	0.304369	0.774414	NONE
chr1_143222988	chr1	143222988	CpG	0.31833	0.28984	0.862005	1	0.682714	TRUE	1.56266	0.184101	-0.476346	0.240154	0.495448	1.82828	0.00818992	34.7136	0.184489	1.05527	0.913838	0.987156	1.68012	0.464651	0.964095	0.31833	0.651703	0.792707	0.615742	0.276513	0.985937	HIST2H3PS2	682978
chr1_143222053	chr1	143222053	CpG	0.318371	0.691507	0.96811	0	0.0139402	TRUE	11.2117	-0.106681	-0.0764338	-0.0171408	0.164578	-0.0701729	-0.12459	11.6116	0.106915	0.39317	0.330709	0.367683	0.764721	0.1558	0.334268	0.318371	0.84586	0.958664	0.654436	0.926886	0.423898	HIST2H3PS2	683913
chr16_46388819	chr16	46388819	CpG	0.319232	0.273616	0.862005	NA	0	TRUE	4.63871	-0.0815465	-0.118458	0.146404	-0.29246	-0.468578	-0.0377951	9.3487	0.081871	0.340416	0.271269	0.324866	0.748076	0.125075	0.619762	0.319232	0.727855	0.589403	0.367987	0.531067	0.762514	SHCBP1	232807
chr16_46400629	chr16	46400629	CpG	0.320598	0.804284	0.988445	0.840531	0.0882589	TRUE	9.99638	-0.0608653	0.147232	0.158864	-0.437062	-0.480096	-0.123989	10.9349	0.0612802	0.346607	0.299664	0.296685	0.531728	0.146505	0.360627	0.320598	0.670998	0.596015	0.14071	0.36658	0.397377	SHCBP1	220997
chr2_90381681	chr2	90381681	CpG	0.320688	0.182026	0.796358	0.575438	0.0212028	TRUE	0.982864	-0.0599021	-0.608552	-0.59481	0.0653734	0.208897	-0.00881311	8.00919	0.0603217	0.247995	0.214965	0.246537	0.50264	0.107228	0.902331	0.320688	0.0141323	0.00565739	0.790881	0.677703	0.934495	NONE
chr1_143216620	chr1	143216620	CpG	0.322763	0.303132	0.862005	0	0.164901	TRUE	-0.843502	0.140595	0.276132	0.35339	0.220527	0.820551	0.0251789	16.3765	0.142188	0.507445	0.458616	0.577377	1.0843	0.219225	0.958922	0.322763	0.58633	0.440969	0.702502	0.449196	0.908561	HIST2H3PS2	689346
chr16_34583559	chr16	34583559	CpG	0.323186	0.724763	0.980389	0	0.0185015	TRUE	-2.3596	0.0465168	0.0582787	0.18227	0.204575	0.0968402	0.0524606	5.28504	0.0470851	0.174774	0.148091	0.177181	0.352329	0.0707537	0.65526	0.323186	0.738793	0.218398	0.248251	0.783426	0.458418	ENSG00000259680	-738331
chr3_75669177	chr3	75669177	CpG	0.323615	0.785151	0.986777	NA	0	TRUE	3.69705	-0.0608226	-0.178078	0.0922004	-0.156902	-0.231376	-0.0386209	7.37571	0.0616202	0.241008	0.193735	0.211616	0.470184	0.0987623	0.616197	0.323615	0.459974	0.634139	0.458422	0.622651	0.695761	FRG2C	4848	ZNF717	116390
chr16_46391944	chr16	46391944	CpG	0.323745	0.766423	0.986777	NA	0	TRUE	28.4069	-0.0890371	-0.333403	-0.563343	-0.066104	0.398322	-0.346977	11.6956	0.0902289	0.337417	0.314288	0.330288	1.12963	0.155147	0.015147	0.323745	0.323102	0.0730623	0.841371	0.724379	0.0253234	SHCBP1	229682
chr16_46394526	chr16	46394526	CpG	0.32633	0.579948	0.911979	NA	0	TRUE	3.77175	-0.0400762	0.0759373	0.0633175	-0.160449	-0.330929	-0.0309912	4.91571	0.0408303	0.170345	0.129407	0.149633	0.389543	0.065804	0.442912	0.32633	0.655753	0.624636	0.283591	0.395586	0.637668	SHCBP1	227100
chr1_143195031	chr1	143195031	CpG	0.327091	0.370717	0.862005	0	0.030211	TRUE	10.2115	-0.0627344	-0.476363	-0.167968	0.17054	-0.317323	-0.118992	7.92151	0.0640154	0.228141	0.209332	0.242828	0.467641	0.105896	0.19737	0.327091	0.0367964	0.422321	0.482487	0.497416	0.261153	HIST2H3PS2	710935
chr16_46393068	chr16	46393068	CpG	0.32715	0.561617	0.90498	0	0.0424418	TRUE	3.4923	0.0952436	-0.52161	-0.07566	0.214662	0.739899	-0.0118994	10.1119	0.0972001	0.370456	0.284892	0.349129	0.868054	0.13508	0.729819	0.32715	0.159125	0.790567	0.538653	0.394012	0.929804	SHCBP1	228558
chr16_46382917	chr16	46382917	CpG	0.327213	0.427537	0.868082	0.696882	0.372488	TRUE	-7.36148	0.156151	-0.371937	-0.0684585	0.256456	1.053	0.121537	23.7403	0.15938	0.732464	0.625848	0.687289	1.29228	0.317711	0.756498	0.327213	0.611602	0.912897	0.709043	0.415166	0.70206	SHCBP1	238709
chr10_42091747	chr10	42091747	CpG	0.32732	0.791103	0.986777	NA	0	TRUE	-9.62228	-0.143195	-0.243089	0.0748373	0.548655	-0.265111	0.153586	15.9429	0.146189	0.45754	0.41494	0.458057	1.01228	0.213281	0.546144	0.32732	0.595214	0.856872	0.231	0.793403	0.471457	ZNF33B	546797
chr16_34593271	chr16	34593271	CpG	0.327943	0.0432863	0.746313	0	0.0138777	TRUE	-13.6281	0.0425228	-0.082132	0.0548691	0.166932	0.128964	0.195685	4.99506	0.0434676	0.164168	0.135367	0.161564	0.334767	0.0669091	0.00636568	0.327943	0.616869	0.685231	0.301501	0.700062	0.00344859	ENSG00000259680	-748043
chr1_143203886	chr1	143203886	CpG	0.328135	0.540728	0.897405	1	0.194247	TRUE	20.2513	-0.138236	-0.0086898	0.256968	-1.07181	-0.845732	-0.243279	22.3306	0.141364	0.814374	0.629502	0.683197	1.16156	0.300057	0.364466	0.328135	0.991486	0.68312	0.116692	0.466552	0.417496	HIST2H3PS2	702080
chr16_46389029	chr16	46389029	CpG	0.328141	0.571099	0.911821	1	0.00485273	TRUE	-14.2134	0.073184	0.0862154	0.334755	0.335345	0.39524	0.218866	8.329	0.0748406	0.29087	0.230039	0.256601	0.620113	0.111753	0.0879165	0.328141	0.766921	0.145612	0.191255	0.523885	0.0501737	SHCBP1	232597
chr10_42070878	chr10	42070878	CpG	0.328185	0.163514	0.79455	0	0.0969741	TRUE	-7.577	-0.106053	0.0922158	0.279799	0.101341	-0.283115	0.117172	12.3172	0.108463	0.377313	0.330472	0.3806	0.821773	0.164998	0.538453	0.328185	0.80692	0.397183	0.790033	0.730457	0.477614	ZNF33B	567666
chr1_143253212	chr1	143253212	CpG	0.328847	0.135042	0.78383	1	0.00883043	TRUE	-9.84578	-0.0558745	-0.676262	-0.366248	0.319656	-0.578831	0.149396	8.77617	0.0572228	0.263831	0.218592	0.259702	0.574608	0.117648	0.261915	0.328847	0.0103702	0.0938391	0.218375	0.313767	0.204136	HIST2H3PS2	652754
chr16_46390634	chr16	46390634	CpG	0.329722	0.0253736	0.743742	0	0.0107306	TRUE	0.79695	-0.0304289	-0.188397	-0.0599619	-0.0660224	-0.00487407	0.0130438	3.66282	0.0312196	0.117437	0.0989124	0.117195	0.232395	0.049057	0.827758	0.329722	0.108663	0.544374	0.573194	0.983267	0.790323	SHCBP1	230992
chr17_21983321	chr17	21983321	CpG	0.33012	0.163508	0.79455	NA	0	TRUE	-11.5174	-0.0849441	-0.104707	-0.287	0.320099	0.169487	0.12775	12.4863	0.0872231	0.331075	0.322141	0.344569	0.921301	0.166184	0.356319	0.33012	0.751802	0.372974	0.352897	0.854041	0.442054	MTRNR2L1	-539790	KCNJ18	290799
chr16_34586191	chr16	34586191	CpG	0.330595	0.882353	0.996187	NA	0	TRUE	-8.56592	-0.0664106	-0.523974	0.154394	-0.0104755	-0.346427	0.137767	7.38511	0.0682593	0.291323	0.209679	0.249095	0.545011	0.098924	0.246094	0.330595	0.0720815	0.461528	0.966455	0.525015	0.163724	ENSG00000259680	-740963
chr3_75669261	chr3	75669261	CpG	0.330646	0.785151	0.986777	1	0.197219	TRUE	-14.7882	0.076671	-0.236938	-0.292462	0.640603	0.69093	0.208902	16.5062	0.0788137	0.534314	0.461151	0.406157	0.698198	0.221394	0.370298	0.330646	0.657446	0.525951	0.114743	0.322375	0.345388	FRG2C	4932	ZNF717	116306
chr2_90389885	chr2	90389885	CpG	0.330868	0.502143	0.884127	NA	0	TRUE	5.59819	-0.0870105	-0.275316	0.0683633	-0.115364	-0.0822279	-0.0578358	10.9475	0.0894832	0.353675	0.294983	0.322011	0.793036	0.146383	0.609094	0.330868	0.436308	0.81673	0.720148	0.917417	0.69277	NONE
chr2_90390696	chr2	90390696	CpG	0.331451	0.35356	0.862005	0.810713	0.0748049	TRUE	-0.0250383	0.0672062	-0.40293	0.0621777	0.648654	0.462593	0.00709283	11.168	0.0691995	0.346658	0.300582	0.322232	0.577594	0.149496	0.998211	0.331451	0.245103	0.836121	0.0441143	0.423191	0.962159	NONE
chr16_46401417	chr16	46401417	CpG	0.332004	0.0590282	0.746313	0.0942642	0.0547939	TRUE	-3.59882	0.0844355	0.0456389	-0.0664027	0.476112	0.539946	0.0710581	10.2854	0.0870394	0.316845	0.272933	0.314363	0.765929	0.137685	0.726417	0.332004	0.885468	0.807779	0.129892	0.480838	0.605791	SHCBP1	220209
chr1_143245453	chr1	143245453	CpG	0.333404	0.488425	0.874621	NA	0	TRUE	-12.6644	0.0880595	-0.150963	0.256498	0.61171	0.724021	0.175202	10.9618	0.0910382	0.331969	0.310622	0.369961	0.687837	0.14631	0.247956	0.333404	0.649289	0.408943	0.0982402	0.292521	0.231122	HIST2H3PS2	660513
chr1_143213299	chr1	143213299	CpG	0.333631	0.39597	0.862005	1	0.0112229	TRUE	-4.06209	-0.0392491	0.145484	0.261288	0.138559	0.175248	0.0705659	5.77226	0.0405958	0.183284	0.156933	0.176606	0.341637	0.0772766	0.481604	0.333631	0.427333	0.0959195	0.432708	0.607977	0.361158	HIST2H3PS2	692667
chr1_143222195	chr1	143222195	CpG	0.334324	0.907413	0.996187	NA	0	TRUE	-19.9821	0.107734	0.727993	0.392855	-0.363791	-0.184921	0.297482	15.4525	0.11159	0.460594	0.399272	0.471671	0.747267	0.208445	0.195967	0.334324	0.11398	0.32515	0.44054	0.80455	0.153538	HIST2H3PS2	683771
chr1_143255614	chr1	143255614	CpG	0.334759	0.35174	0.862005	NA	0	TRUE	3.75315	-0.0788801	0.21213	-0.244014	-0.110206	-0.528684	-0.0212397	10.8892	0.0817773	0.295862	0.283587	0.320338	0.656227	0.145216	0.730344	0.334759	0.473381	0.389539	0.730825	0.420449	0.883714	HIST2H3PS2	650352
chr1_125178932	chr1	125178932	CpG	0.335204	0.24474	0.852119	0	0.000967355	TRUE	-6.0369	0.0495999	0.17981	0.461961	0.136587	0.920052	0.107229	5.6362	0.051469	0.205808	0.169068	0.202479	0.516526	0.0755232	0.284127	0.335204	0.382294	0.00628744	0.499946	0.0748745	0.155662	NONE
chr1_143210941	chr1	143210941	CpG	0.335552	0.945466	0.996187	0	0.0682987	TRUE	13.1813	-0.0914339	-0.314233	-0.285421	-0.107484	1.26599	-0.156677	11.2555	0.0949478	0.367283	0.311491	0.369424	1.15327	0.150763	0.241561	0.335552	0.392241	0.359507	0.771089	0.272321	0.298701	HIST2H3PS2	695025
chr2_90396827	chr2	90396827	CpG	0.335775	0.433253	0.871727	1	0.528486	TRUE	-5.14313	0.169467	0.332402	1.11151	0.425468	0.28024	0.0854778	30.6863	0.176061	0.932342	0.818958	0.878212	1.4246	0.410741	0.866895	0.335775	0.721448	0.174708	0.628052	0.844051	0.835146	NONE
chr1_143233093	chr1	143233093	CpG	0.336343	0.250443	0.862005	0.69352	0.630828	TRUE	-2.211	0.160299	0.73094	1.04642	-0.346088	1.70123	0.0333469	28.7441	0.166732	0.920215	0.793925	0.84581	1.60719	0.385323	0.938687	0.336343	0.427013	0.187493	0.682408	0.289821	0.931035	HIST2H3PS2	672873
chr16_46394877	chr16	46394877	CpG	0.337246	0.12603	0.778741	NA	0	TRUE	5.48396	0.0374703	-0.135155	-0.0580145	-0.0503156	-0.659214	-0.0423056	4.77716	0.039047	0.161678	0.128824	0.146769	0.313725	0.0639223	0.250987	0.337246	0.40318	0.652465	0.731733	0.0356193	0.508081	SHCBP1	226749
chr16_46389737	chr16	46389737	CpG	0.337811	0.899123	0.996187	0	0.0289376	TRUE	2.61256	-0.0641806	-0.253137	0.0212215	0.170353	0.453506	-0.0112522	7.30575	0.0669595	0.252877	0.204151	0.235005	0.580661	0.0978176	0.72064	0.337811	0.316815	0.917209	0.46852	0.434793	0.908419	SHCBP1	231889
chr16_34576549	chr16	34576549	CpG	0.339065	0.105748	0.746313	NA	0	TRUE	-1.38689	0.0313334	-0.130698	0.122395	0.0744456	0.207472	0.0297698	3.66103	0.032775	0.127579	0.103501	0.125717	0.291612	0.0490043	0.704817	0.339065	0.305624	0.236987	0.553739	0.476796	0.543523	ENSG00000259680	-731321
chr1_125180336	chr1	125180336	CpG	0.34102	0.656153	0.947959	1	0.0168635	TRUE	2.18624	-0.046001	-0.164183	0.0796497	-0.125002	-0.459215	-0.00347188	6.80575	0.0483127	0.224511	0.189432	0.210315	0.380316	0.0911266	0.748033	0.34102	0.464602	0.674145	0.552274	0.227257	0.969608	NONE
chr16_34581600	chr16	34581600	CpG	0.341661	0.183063	0.796358	1	0.0864696	TRUE	0.791329	-0.054767	-0.0187107	0.317495	0.127368	-0.167172	-0.00203586	10.9787	0.0575957	0.359386	0.310934	0.280271	0.526151	0.14708	0.94254	0.341661	0.958479	0.307207	0.649509	0.750692	0.988956	ENSG00000259680	-736372
chr1_143193228	chr1	143193228	CpG	0.342129	0.909007	0.996187	1	0.238952	TRUE	-3.79328	-0.122192	0.0161868	0.333568	-0.0400236	-0.761855	0.0751719	21.0367	0.128627	0.672146	0.567644	0.607495	0.999056	0.281952	0.856903	0.342129	0.980787	0.556776	0.947471	0.445717	0.789768	HIST2H3PS2	712738
chr16_46390834	chr16	46390834	CpG	0.342449	0.13731	0.78383	0	0.0149335	TRUE	-4.72059	0.0364776	0.116073	0.278148	-0.204417	-0.619156	0.0734356	4.48083	0.0384243	0.149198	0.119281	0.140643	0.289935	0.0600825	0.292109	0.342449	0.436579	0.0197072	0.146099	0.0327201	0.221615	SHCBP1	230792
chr1_143239510	chr1	143239510	CpG	0.342502	0.117347	0.777981	1	0.0301801	TRUE	2.54143	0.0705032	-0.228708	0.218869	-0.0954803	-0.131583	-0.014764	10.8952	0.0742739	0.33774	0.292896	0.347371	0.568628	0.145716	0.815558	0.342502	0.498297	0.454908	0.78342	0.817	0.919296	HIST2H3PS2	666456
chr16_46394513	chr16	46394513	CpG	0.34283	0.487261	0.874621	0.656555	0.0272404	TRUE	5.94807	-0.0418017	-0.21634	0.10533	-0.237206	-0.46056	-0.0574329	6.5328	0.0440672	0.212507	0.17719	0.195774	0.382581	0.0874903	0.362563	0.34283	0.30866	0.552212	0.225653	0.228658	0.511536	SHCBP1	227113
chr1_143216630	chr1	143216630	CpG	0.343754	0.303132	0.862005	0	0.262796	TRUE	-3.0803	0.147845	0.102639	0.290863	-0.310304	0.658351	0.0606301	18.7888	0.156157	0.586563	0.503191	0.625659	1.16559	0.251969	0.869776	0.343754	0.861093	0.563239	0.61992	0.572195	0.809846	HIST2H3PS2	689336
chr16_46394715	chr16	46394715	CpG	0.34465	0.261365	0.862005	1	0.0264297	TRUE	-2.66528	-0.0426517	0.0414315	0.000823031	0.106758	0.244459	0.0555591	7.18199	0.0451333	0.235067	0.199748	0.202434	0.428375	0.0963103	0.710559	0.34465	0.860094	0.996712	0.597935	0.568226	0.564023	SHCBP1	226911
chr16_46388755	chr16	46388755	CpG	0.34495	0.148175	0.78383	1	0.0165521	TRUE	-3.82723	0.0387783	-0.468456	0.220524	0.299573	0.225005	0.0726161	5.96104	0.04106	0.203805	0.163115	0.171636	0.330767	0.0798856	0.520847	0.34495	0.0215304	0.176391	0.0809157	0.496345	0.36335	SHCBP1	232871
chr16_34583303	chr16	34583303	CpG	0.345343	0.848978	0.996187	0	0.147415	TRUE	-23.4942	0.121512	-0.211826	-0.531343	0.610257	-0.885729	0.348301	15.4831	0.128767	0.443749	0.382348	0.434824	0.78336	0.207922	0.129163	0.345343	0.633109	0.164624	0.16048	0.25819	0.0939041	ENSG00000259680	-738075
chr16_34592707	chr16	34592707	CpG	0.34599	0.478609	0.871727	0	0.00644495	TRUE	-1.22973	0.0275162	0.00583938	0.16815	0.0147831	-0.233598	0.0349773	3.35852	0.0291982	0.10988	0.092251	0.110869	0.220774	0.0449506	0.714252	0.34599	0.957618	0.0683419	0.893926	0.290016	0.436494	ENSG00000259680	-747479
chr16_46389003	chr16	46389003	CpG	0.347	0.471389	0.871727	0	0.00379371	TRUE	2.73722	-0.0375275	-0.318148	-0.144934	-0.0344434	0.0473157	-0.0245556	4.64556	0.0399049	0.157359	0.126213	0.13914	0.35752	0.0622202	0.555718	0.347	0.0431967	0.250833	0.804486	0.894712	0.693097	SHCBP1	232623
chr1_143239682	chr1	143239682	CpG	0.347122	0.0824858	0.746313	1	0.305128	TRUE	-19.7055	0.0825644	-0.0771705	0.238431	1.13617	1.40333	0.271881	20.609	0.087817	0.655954	0.583032	0.54114	0.857202	0.275999	0.338992	0.347122	0.906348	0.682576	0.035766	0.101609	0.324583	HIST2H3PS2	666284
chr16_34595141	chr16	34595141	CpG	0.34756	0.391066	0.862005	0	0.298756	TRUE	21.4845	-0.159377	-0.808127	-1.1437	0.174947	-1.94106	-0.253632	20.7324	0.16967	0.608093	0.570648	0.627913	1.19169	0.276477	0.300073	0.34756	0.183863	0.0450474	0.780539	0.103349	0.358949	ENSG00000259680	-749913
chr1_143195531	chr1	143195531	CpG	0.348091	0.366636	0.862005	0	0.036186	TRUE	-3.47584	0.0995305	0.122238	0.357443	-0.0933971	-0.16546	0.0701009	12.4758	0.106075	0.433879	0.372317	0.439438	0.773245	0.167316	0.780547	0.348091	0.778148	0.337031	0.831688	0.830562	0.675235	HIST2H3PS2	710435
chr1_143213107	chr1	143213107	CpG	0.348151	0.687889	0.967782	0.399748	0.589972	TRUE	-15.6017	0.180051	-0.99185	-0.823996	0.109977	1.28325	0.24918	27.4752	0.191914	0.826573	0.702479	0.775609	1.42743	0.368582	0.57014	0.348151	0.230157	0.240802	0.887242	0.368657	0.499009	HIST2H3PS2	692859
chr16_34576572	chr16	34576572	CpG	0.348293	0.105748	0.746313	0.308437	0.129938	TRUE	-1.42461	-0.0802818	-0.544382	-0.167241	0.304781	-0.385823	0.0381458	11.4238	0.0855969	0.360145	0.309452	0.345765	0.625696	0.153114	0.900757	0.348293	0.130645	0.588892	0.378064	0.537479	0.803258	ENSG00000259680	-731344
chr1_143255722	chr1	143255722	CpG	0.348422	0.493135	0.876322	0.883256	0.415877	TRUE	46.9422	-0.159233	-0.684237	-0.94609	0.112822	-0.747928	-0.586003	33.3946	0.16982	0.881126	0.896126	0.93557	1.68162	0.443767	0.159818	0.348422	0.437425	0.29108	0.904014	0.656489	0.186661	HIST2H3PS2	650244
chr16_34584677	chr16	34584677	CpG	0.348898	0.785806	0.986777	0	0.245141	TRUE	-8.66401	-0.146604	-0.0358533	-0.128612	-0.118637	-0.517489	0.14534	17.8251	0.156507	0.57577	0.484972	0.555918	1.15743	0.238773	0.626928	0.348898	0.950348	0.790859	0.83101	0.654801	0.542727	ENSG00000259680	-739449
chr16_46400580	chr16	46400580	CpG	0.349558	0.838395	0.996187	0	0.0121032	TRUE	-4.35097	-0.0514338	-0.0139704	0.173751	0.238521	0.0371952	0.0713504	6.07279	0.0549831	0.208758	0.175297	0.210671	0.421211	0.0812824	0.473701	0.349558	0.946644	0.321599	0.257552	0.929634	0.380047	SHCBP1	221046
chr1_143195073	chr1	143195073	CpG	0.349964	0.364351	0.862005	NA	0	TRUE	2.24317	-0.0488385	0.140102	0.260871	-0.176004	-0.377034	-0.0202968	7.11723	0.0522527	0.200714	0.183724	0.218684	0.417992	0.0953026	0.752629	0.349964	0.485166	0.155635	0.420916	0.36705	0.831349	HIST2H3PS2	710893
chr16_46390670	chr16	46390670	CpG	0.350266	0.0257765	0.743742	0	0.00672382	TRUE	1.41149	-0.0237014	0.0129719	0.103271	0.0353826	-0.11253	-0.00492479	2.98093	0.0253742	0.0950997	0.0813012	0.0972421	0.192483	0.0399009	0.635853	0.350266	0.891502	0.204002	0.715962	0.558799	0.90177	SHCBP1	230956
chr16_46399815	chr16	46399815	CpG	0.35151	0.163056	0.79455	0.734216	0.142443	TRUE	7.15054	-0.0836536	0.0633674	-0.0825363	0.0634627	-1.01405	-0.0778221	13.8855	0.0897894	0.455288	0.388863	0.398354	0.734192	0.186035	0.606578	0.35151	0.889307	0.831912	0.873423	0.167226	0.675714	SHCBP1	221811
chr2_90381896	chr2	90381896	CpG	0.351754	0.494975	0.876322	0	0.136861	TRUE	-7.4494	-0.105804	-0.00188761	0.0619129	-0.101882	-0.153686	0.117024	14.5605	0.113622	0.437273	0.372939	0.452831	0.852577	0.194965	0.60892	0.351754	0.996556	0.868146	0.821987	0.856948	0.548353	NONE
chr16_34582965	chr16	34582965	CpG	0.352708	0.480546	0.871727	0	0.0124639	TRUE	-1.55956	-0.037774	0.0221654	0.000322005	-0.0398381	-0.237676	0.0451591	4.81402	0.0406457	0.152215	0.130107	0.155622	0.305303	0.064434	0.745966	0.352708	0.884222	0.998025	0.797957	0.43628	0.483392	ENSG00000259680	-737737
chr1_143231539	chr1	143231539	CpG	0.353014	0.851568	0.996187	NA	0	TRUE	-19.7915	-0.111476	-0.15857	-0.436518	0.388053	1.36256	0.296519	16.7903	0.120027	0.399911	0.388567	0.38979	1.12791	0.226862	0.238499	0.353014	0.691727	0.261265	0.319471	0.227031	0.191198	HIST2H3PS2	674427
chr2_90383821	chr2	90383821	CpG	0.353701	0.416952	0.862005	NA	0	TRUE	16.037	0.0794529	0.609067	0.260182	-0.562978	-1.11227	-0.203822	11.3306	0.0856696	0.34373	0.291646	0.354816	0.629488	0.151862	0.156959	0.353701	0.0764058	0.37233	0.112586	0.0772388	0.179546	NONE
chr16_46398834	chr16	46398834	CpG	0.353794	0.372177	0.862005	0.500161	0.10052	TRUE	-7.33359	-0.0696001	-0.0873827	0.0654946	-0.0786944	0.485378	0.114593	10.8087	0.0750603	0.344233	0.29149	0.310069	0.60239	0.144927	0.497462	0.353794	0.799613	0.822221	0.799653	0.420385	0.429122	SHCBP1	222792
chr16_46390435	chr16	46390435	CpG	0.354972	0.295958	0.862005	NA	0	TRUE	0.874301	-0.0421445	0.245844	0.374543	-0.1845	-0.42768	0.00988822	5.23946	0.0455622	0.192122	0.148371	0.170119	0.378468	0.070324	0.867473	0.354972	0.200676	0.0115908	0.27813	0.258463	0.888179	SHCBP1	231191
chr16_34593323	chr16	34593323	CpG	0.355012	0.0943556	0.746313	0	0.0450607	TRUE	-11.26	0.0905378	-0.22063	-0.330934	0.159786	0.917928	0.170689	11.4923	0.0978881	0.346904	0.3018	0.333666	0.906634	0.153976	0.327194	0.355012	0.524779	0.272845	0.632023	0.31132	0.267629	ENSG00000259680	-748095
chr1_143193483	chr1	143193483	CpG	0.355095	0.594016	0.913379	1	0.0536753	TRUE	13.3216	0.0853467	0.129061	-0.0908757	0.0123973	0.277546	-0.163729	13.7091	0.0922914	0.39446	0.382046	0.413966	0.788414	0.182891	0.331183	0.355095	0.743528	0.811985	0.976109	0.724815	0.370664	HIST2H3PS2	712483
chr1_143193163	chr1	143193163	CpG	0.355213	0.633517	0.947959	NA	0	TRUE	12.0969	-0.097063	-0.232156	-0.669672	0.404659	-1.50667	-0.139169	14.5934	0.104987	0.34639	0.383251	0.388848	0.807553	0.193836	0.407146	0.355213	0.502721	0.0805772	0.298032	0.0620797	0.472775	HIST2H3PS2	712803
chr16_46401527	chr16	46401527	CpG	0.356167	0.0401611	0.746313	1	0.010712	TRUE	3.25579	-0.0250518	-0.0132875	0.0354476	-0.0753704	-0.44715	-0.0450435	4.46877	0.0271507	0.142917	0.123275	0.129144	0.254584	0.0598359	0.466268	0.356167	0.925924	0.773692	0.55948	0.0790214	0.45158	SHCBP1	220099
chr1_143192936	chr1	143192936	CpG	0.35652	0.358021	0.862005	0	0.0390726	TRUE	-21.9106	0.107874	-0.0328577	0.216343	0.864941	0.682319	0.313386	13.7836	0.116998	0.402644	0.374797	0.44344	0.872086	0.184232	0.111923	0.35652	0.934961	0.563787	0.0511137	0.43398	0.0889361	HIST2H3PS2	713030
chr16_34574346	chr16	34574346	CpG	0.356894	0.658108	0.947959	1	0.00867994	TRUE	0.715832	-0.0277827	-0.0964056	0.06712	-0.253489	-0.194799	0.00499107	4.59097	0.030156	0.151069	0.125691	0.139087	0.284661	0.061479	0.876095	0.356894	0.523371	0.593334	0.0683757	0.493773	0.935296	ENSG00000259680	-729118
chr1_143213325	chr1	143213325	CpG	0.357456	0.318243	0.862005	1	0.00413474	TRUE	-2.41201	-0.0329349	0.0911373	0.199337	0.0774447	0.130254	0.0442312	4.71956	0.0357901	0.149753	0.12727	0.148083	0.297527	0.0631381	0.609304	0.357456	0.5428	0.11729	0.600987	0.661538	0.483586	HIST2H3PS2	692641
chr1_143191214	chr1	143191214	CpG	0.357645	0.655801	0.947959	1	0.0213796	TRUE	16.1894	-0.0782845	-0.291529	0.019699	-0.0734149	-0.285588	-0.19502	12.3318	0.0851047	0.36466	0.32639	0.366527	0.646482	0.164637	0.189246	0.357645	0.424027	0.951874	0.841247	0.658665	0.236197	HIST2H3PS2	714752
chr2_90383696	chr2	90383696	CpG	0.35827	0.370349	0.862005	0	0.0142289	TRUE	-12.8911	0.113977	0.122856	0.0183725	-0.144881	-0.425601	0.201861	16.0425	0.124067	0.498602	0.401864	0.491478	0.867433	0.215891	0.421654	0.35827	0.805373	0.963535	0.768158	0.623678	0.34978	NONE
chr1_143222136	chr1	143222136	CpG	0.358407	0.793069	0.986777	NA	0	TRUE	18.2085	-0.0930404	-0.423261	-0.53056	0.574644	-0.221267	-0.213735	11.8359	0.101307	0.345681	0.355926	0.378331	0.784958	0.157509	0.123949	0.358407	0.220792	0.136054	0.128789	0.778032	0.174791	HIST2H3PS2	683830
chr16_34582903	chr16	34582903	CpG	0.35857	0.440415	0.871727	1	0.0291888	TRUE	0.0175239	0.0398675	0.0629692	0.127887	-0.220773	-0.0943377	0.0313493	7.4381	0.0434243	0.231705	0.198468	0.212683	0.39127	0.099581	0.99812	0.35857	0.785803	0.519334	0.299252	0.809473	0.752905	ENSG00000259680	-737675
chr2_90397650	chr2	90397650	CpG	0.359065	0.0945181	0.746313	NA	0	TRUE	0.3055	0.0554824	0.0700299	-0.0442545	-0.0917832	-0.91902	0.0149652	7.66718	0.0604945	0.232681	0.202888	0.235903	0.465022	0.102563	0.968217	0.359065	0.763438	0.827334	0.697223	0.0481216	0.883991	NONE
chr16_34593399	chr16	34593399	CpG	0.359193	0.119275	0.777981	NA	0	TRUE	-0.662913	0.0459423	0.0721035	0.135583	-0.0441766	0.227767	0.0175601	5.64782	0.0501059	0.19504	0.157242	0.190001	0.429411	0.0754744	0.906563	0.359193	0.711617	0.388548	0.816144	0.595823	0.816023	ENSG00000259680	-748171
chr10_42067618	chr10	42067618	CpG	0.359844	0.782868	0.986777	NA	0	TRUE	-20.3017	-0.109969	-0.315043	0.516334	1.12014	0.352964	0.286369	11.4344	0.120098	0.336292	0.31218	0.375127	0.718282	0.152381	0.0758165	0.359844	0.348854	0.0981345	0.00282631	0.623143	0.0602033	ZNF33B	570926
chr16_34588168	chr16	34588168	CpG	0.361688	0.93599	0.996187	1	0.00771573	TRUE	-3.02749	-0.0361566	0.00786819	-0.0170842	-0.0305036	-0.391655	0.0588135	5.16473	0.0396387	0.171714	0.140769	0.154832	0.317023	0.0692551	0.55775	0.361688	0.963453	0.903403	0.843818	0.216676	0.395754	ENSG00000259680	-742940
chr1_143267108	chr1	143267108	CpG	0.362319	0.377329	0.862005	0.0722277	0.693431	TRUE	8.98795	-0.193845	0.685533	0.50069	-0.309018	-1.59021	-0.105129	26.505	0.212793	0.840645	0.7455	0.852683	1.44653	0.355564	0.734532	0.362319	0.414795	0.501828	0.717049	0.271627	0.767484	HIST2H3PS2	638858
chr1_143215198	chr1	143215198	CpG	0.362753	0.0272021	0.743742	NA	0	TRUE	14.9908	-0.0892942	0.140424	0.128123	-0.151329	-0.406237	-0.18227	14.5984	0.0981113	0.371009	0.382829	0.441992	0.87965	0.194431	0.304477	0.362753	0.705064	0.737871	0.732066	0.644213	0.348525	HIST2H3PS2	690768
chr1_143222386	chr1	143222386	CpG	0.362869	0.984234	0.996187	0	0.000597065	TRUE	55.2979	0.156546	0.530237	-1.10663	-1.33127	-1.80183	-0.698422	32.9401	0.172045	0.749834	0.840595	0.866267	1.67235	0.438157	0.0932027	0.362869	0.47948	0.18801	0.124344	0.281292	0.110936	HIST2H3PS2	683580
chr16_34582388	chr16	34582388	CpG	0.363096	0.123176	0.777981	0	0.106476	TRUE	1.05082	0.114449	-0.214857	-0.0900038	0.629474	0.309736	0.0121898	13.6725	0.12584	0.442725	0.373242	0.438391	0.875881	0.183242	0.938738	0.363096	0.627459	0.809446	0.151039	0.723617	0.946962	ENSG00000259680	-737160
chr16_46400397	chr16	46400397	CpG	0.363147	0.991738	0.996187	1	0.0482887	TRUE	1.61729	0.0415303	0.0158487	0.186543	-0.160152	-0.253312	-0.00780904	8.73482	0.0456686	0.276126	0.238061	0.236345	0.416389	0.11697	0.853108	0.363147	0.954229	0.433279	0.498013	0.542953	0.946772	SHCBP1	221229
chr16_34587380	chr16	34587380	CpG	0.363613	0.331013	0.862005	1	0.173099	TRUE	-1.87413	0.0794292	-0.343231	0.0515558	0.0503638	-0.215741	0.0484881	16.4803	0.0874287	0.532266	0.450709	0.436445	0.752305	0.220833	0.90946	0.363613	0.519025	0.90893	0.908132	0.774286	0.826206	ENSG00000259680	-742152
chr2_90392099	chr2	90392099	CpG	0.363831	0.419729	0.862005	NA	0	TRUE	-8.6381	0.0909012	-0.0335706	-0.225823	0.728075	0.313375	0.133296	12.3059	0.100102	0.326557	0.323306	0.354214	0.760087	0.163836	0.482712	0.363831	0.91812	0.484876	0.0398337	0.680128	0.41588	NONE
chr16_34585614	chr16	34585614	CpG	0.36395	0.657135	0.947959	0	0.0285031	TRUE	20.7342	-0.083493	1.10746	0.473403	-1.05107	-1.23202	-0.264464	12.0529	0.0919665	0.429124	0.341731	0.438696	0.725884	0.161771	0.0853833	0.36395	0.00985878	0.165958	0.0165803	0.0896458	0.10209	ENSG00000259680	-740386
chr16_34583079	chr16	34583079	CpG	0.364467	0.633396	0.947959	0	0.00300273	TRUE	-0.555548	-0.0232581	-0.0127944	0.105588	0.0805847	0.0645014	0.0217897	2.99316	0.0256461	0.0959375	0.0816248	0.0970192	0.20791	0.040004	0.852754	0.364467	0.893907	0.195809	0.406196	0.75638	0.585967	ENSG00000259680	-737851
chr1_143220524	chr1	143220524	CpG	0.365194	0.212403	0.835596	NA	0	TRUE	-9.12978	0.0849557	-0.0114046	0.304686	0.526201	-0.0462185	0.134985	11.6451	0.0938205	0.320888	0.310094	0.351728	0.632514	0.155921	0.433041	0.365194	0.971648	0.325825	0.134641	0.941749	0.386642	HIST2H3PS2	685442
chr1_125183714	chr1	125183714	CpG	0.365552	0.820804	0.9933	1	0.088	TRUE	4.27171	0.0723809	-0.560145	0.169516	0.200255	0.249569	-0.0309543	13.0375	0.0799932	0.386809	0.345679	0.367258	0.615899	0.174392	0.743178	0.365552	0.147583	0.623862	0.585567	0.685322	0.859117	NONE
chr16_34587009	chr16	34587009	CpG	0.365721	0.0547039	0.746313	0	0.0281749	TRUE	-0.5652	-0.0607629	0.252546	-0.0651274	-0.051682	0.344379	0.0293346	7.80765	0.0671771	0.25018	0.214128	0.251489	0.632544	0.104485	0.942291	0.365721	0.312756	0.761013	0.837179	0.586142	0.778898	ENSG00000259680	-741781
chr1_143263383	chr1	143263383	CpG	0.365995	0.0723794	0.746313	0	0.043646	TRUE	-6.17018	0.0756928	-0.0531581	0.406012	0.133044	0.160224	0.103063	10.9414	0.0837309	0.320042	0.276061	0.339825	0.680333	0.14604	0.572803	0.365995	0.86808	0.141363	0.695422	0.813815	0.480362	HIST2H3PS2	642583
chr1_143256239	chr1	143256239	CpG	0.366039	0.990399	0.996187	0.155938	0.648636	TRUE	7.92987	-0.186087	0.255935	-0.41826	-0.558633	0.0584024	-0.0757869	27.6384	0.205868	0.79036	0.718	0.812335	1.67119	0.370219	0.774177	0.366039	0.746074	0.560207	0.49165	0.972122	0.8378	HIST2H3PS2	649727
chr16_46401368	chr16	46401368	CpG	0.366185	0.242867	0.852119	0	0.0596537	TRUE	1.97295	-0.0807349	0.58123	0.28272	-0.0640765	-0.012596	-0.01607	10.2561	0.0893439	0.34032	0.284232	0.32261	0.79317	0.137349	0.847454	0.366185	0.087656	0.319892	0.842561	0.98733	0.906859	SHCBP1	220258
chr2_90382722	chr2	90382722	CpG	0.366269	0.700117	0.973425	1	0.208798	TRUE	10.8679	-0.0961594	0.275148	0.00970591	-0.175108	-1.8668	-0.120342	19.3848	0.106432	0.631201	0.535573	0.540952	0.884062	0.259887	0.575043	0.366269	0.662901	0.985541	0.746162	0.0347193	0.643326	NONE
chr1_143202491	chr1	143202491	CpG	0.366419	0.412563	0.862005	NA	0	TRUE	1.79152	-0.0863971	0.689007	0.199413	-1.01467	-1.80837	-0.0117287	12.9815	0.0956567	0.416557	0.353102	0.42499	0.798132	0.173053	0.890235	0.366419	0.0981167	0.572247	0.0169622	0.0234662	0.945965	HIST2H3PS2	703475
chr16_34574004	chr16	34574004	CpG	0.366997	0.967259	0.996187	NA	0	TRUE	-13.7405	0.0571186	-0.0278586	0.554748	0.197004	0.919336	0.204337	6.493	0.0633164	0.26356	0.183054	0.217203	0.469283	0.0873389	0.0343281	0.366997	0.91582	0.00244129	0.364405	0.05011	0.0193052	ENSG00000259680	-728776
chr1_143238667	chr1	143238667	CpG	0.367889	0.27501	0.862005	0.845943	0.413174	TRUE	16.1184	0.122482	0.0133398	0.0518607	-0.305602	0.316292	-0.188356	25.2437	0.136025	0.7352	0.656442	0.704327	1.10638	0.337955	0.523141	0.367889	0.985524	0.93703	0.664367	0.77497	0.577294	HIST2H3PS2	667299
chr1_143186802	chr1	143186802	CpG	0.368855	0.0137739	0.743742	NA	0	TRUE	5.50336	-0.0845881	-0.146125	-0.603649	0.103605	-0.828293	-0.049459	12.9759	0.0941311	0.333768	0.346898	0.352547	0.767327	0.173179	0.671478	0.368855	0.661528	0.0818356	0.768852	0.280386	0.775188	HIST2H3PS2	719164
chr1_143254291	chr1	143254291	CpG	0.369063	0.869372	0.996187	0	0.0669287	TRUE	-27.0104	0.114542	-0.731186	-0.360514	0.623305	1.51971	0.395394	15.4036	0.12752	0.436128	0.397044	0.447986	1.20798	0.20692	0.0795149	0.369063	0.093633	0.363881	0.16412	0.208368	0.0560234	HIST2H3PS2	651675
chr2_90383563	chr2	90383563	CpG	0.369444	0.506364	0.88459	NA	0	TRUE	0.819864	-0.0664237	-0.00927301	0.251535	0.230796	-0.400863	-0.0114918	8.99108	0.0740084	0.286379	0.238078	0.280546	0.634768	0.120754	0.927344	0.369444	0.974169	0.290731	0.410698	0.527707	0.924182	NONE
chr1_125180066	chr1	125180066	CpG	0.369508	0.0638365	0.746313	1	0.00324256	TRUE	-0.301202	0.0911507	-0.221805	0.138031	0.564969	0.0604414	0.038516	9.77324	0.101572	0.368923	0.307629	0.346181	0.62381	0.130769	0.975414	0.369508	0.547692	0.653652	0.102679	0.922813	0.76835	NONE
chr3_75669279	chr3	75669279	CpG	0.36966	0.785151	0.986777	0	0.166997	TRUE	-12.4374	0.108119	0.127285	-0.00816902	0.250799	-0.0342844	0.181114	14.2983	0.120519	0.446441	0.377123	0.428383	0.765344	0.191894	0.384381	0.36966	0.77556	0.982718	0.558242	0.96427	0.345261	FRG2C	4950	ZNF717	116288
chr1_143193382	chr1	143193382	CpG	0.369861	0.778679	0.986777	1	0.242103	TRUE	6.62449	0.0917741	0.575934	0.377427	-0.141231	-0.0801811	-0.0691613	21.4968	0.102343	0.642731	0.56774	0.640459	0.943986	0.287542	0.757959	0.369861	0.370214	0.506186	0.825469	0.93231	0.809923	HIST2H3PS2	712584
chr1_143185324	chr1	143185324	CpG	0.37001	0.294689	0.862005	NA	0	TRUE	-18.4374	0.0761154	-0.51457	0.177075	0.441129	0.471302	0.260513	10.5242	0.0849071	0.295045	0.278496	0.329989	0.566024	0.140859	0.0797904	0.37001	0.0811525	0.524889	0.181288	0.40504	0.0643913	HIST2H3PS2	720642
chr16_34587406	chr16	34587406	CpG	0.370078	0.380278	0.862005	0	0.00905152	TRUE	-1.2039	-0.0628585	0.0893714	0.103922	-0.31385	-0.42687	0.0277609	8.16653	0.070129	0.273183	0.225012	0.272693	0.579149	0.109352	0.882801	0.370078	0.743555	0.644187	0.249762	0.461084	0.799598	ENSG00000259680	-742178
chr1_143222705	chr1	143222705	CpG	0.370554	0.210629	0.835596	0.903438	0.086301	TRUE	-5.4632	-0.0661745	-0.561212	-0.0246847	-0.0227001	-0.0614221	0.0905707	12.6959	0.073902	0.3937	0.335964	0.366512	0.675757	0.170141	0.666969	0.370554	0.154018	0.941429	0.950614	0.927577	0.5945	HIST2H3PS2	683261
chr16_46399494	chr16	46399494	CpG	0.371924	0.454016	0.871727	0	0.0197513	TRUE	-4.3913	-0.0346025	-0.205904	-0.0180666	-0.0381651	-0.321851	0.0799346	4.54672	0.038754	0.144444	0.121662	0.145445	0.275329	0.060921	0.334136	0.371924	0.154015	0.881949	0.793012	0.242416	0.189486	SHCBP1	222132
chr16_34581562	chr16	34581562	CpG	0.372857	0.183063	0.796358	1	0.00467969	TRUE	3.27296	-0.0373585	0.364433	0.177886	-0.354025	-0.00489361	-0.0391614	5.0792	0.0419224	0.180856	0.144025	0.161111	0.353504	0.0681638	0.519326	0.372857	0.0439001	0.216793	0.0279925	0.988955	0.565617	ENSG00000259680	-736334
chr16_46391208	chr16	46391208	CpG	0.373203	0.482019	0.871727	0	0.0566076	TRUE	5.06634	-0.067726	0.206828	0.237758	-0.00782629	-0.484259	-0.0538339	8.75521	0.0760548	0.283871	0.243186	0.287279	0.551403	0.117195	0.562814	0.373203	0.466247	0.328234	0.978266	0.379818	0.64598	SHCBP1	230418
chr1_143217266	chr1	143217266	CpG	0.373924	0.543226	0.898049	NA	0	TRUE	-1.53517	0.0573119	-0.304922	0.104646	0.452692	0.827867	0.0345288	7.97726	0.0644572	0.249353	0.209924	0.249811	0.587255	0.107008	0.847395	0.373924	0.221385	0.618136	0.0699645	0.158622	0.746943	HIST2H3PS2	688700
chr16_46390388	chr16	46390388	CpG	0.374483	0.407556	0.862005	NA	0	TRUE	-4.10111	-0.0258311	-0.0669471	0.136079	-0.108196	-0.0121821	0.0792252	3.42623	0.0290855	0.117295	0.0920635	0.111323	0.247661	0.0458654	0.231317	0.374483	0.568164	0.139382	0.331098	0.960769	0.0841062	SHCBP1	231238
chr16_46387066	chr16	46387066	CpG	0.374507	0.114561	0.769636	NA	0	TRUE	-0.570098	-0.0357437	-0.286656	-0.173469	-0.0920189	-0.0262847	0.0287626	4.70334	0.0402491	0.159969	0.12826	0.153099	0.357098	0.0629032	0.903524	0.374507	0.0731409	0.176222	0.547812	0.941324	0.64749	SHCBP1	234560
chr16_34582300	chr16	34582300	CpG	0.374975	0.0929572	0.746313	1	0.0375446	TRUE	-4.78878	-0.0556398	-0.0840332	0.137049	-0.0494537	0.0850457	0.0858253	9.17242	0.0627144	0.3088	0.249058	0.254321	0.526818	0.123128	0.601611	0.374975	0.785524	0.582135	0.84582	0.871752	0.485775	ENSG00000259680	-737072
chr16_34576444	chr16	34576444	CpG	0.375866	0.105748	0.746313	NA	0	TRUE	-0.291667	-0.0297298	-0.275088	0.139269	0.0624248	0.445661	0.0208121	3.64254	0.0335726	0.130845	0.103719	0.123732	0.314684	0.0487283	0.93618	0.375866	0.0355185	0.179354	0.613899	0.156712	0.669303	ENSG00000259680	-731216
chr1_143218478	chr1	143218478	CpG	0.37627	0.0796256	0.746313	0.901451	0.0891593	TRUE	23.1577	-0.0844445	0.2441	0.0983538	-0.757685	-0.674255	-0.29576	15.496	0.0954403	0.478249	0.403543	0.475297	0.803848	0.207741	0.135063	0.37627	0.609769	0.807443	0.110907	0.401591	0.154535	HIST2H3PS2	687488
chr1_143185188	chr1	143185188	CpG	0.376661	0.408485	0.862005	0	0.0158408	TRUE	-7.8436	-0.0357241	-0.282075	-0.0490137	0.0267719	-0.257101	0.115351	5.03918	0.0404089	0.151602	0.133964	0.156573	0.294338	0.0674978	0.119584	0.376661	0.0627965	0.71446	0.864234	0.382397	0.0874582	HIST2H3PS2	720778
chr16_34594763	chr16	34594763	CpG	0.376686	0.225855	0.84045	1	0.0192676	TRUE	-21.2892	-0.0820767	0.162008	-0.0826227	0.183701	-0.186494	0.303067	11.5821	0.0928451	0.38204	0.327116	0.364047	0.702394	0.15523	0.0660457	0.376686	0.671522	0.800593	0.613834	0.790615	0.050893	ENSG00000259680	-749535
chr1_143239712	chr1	143239712	CpG	0.377263	0.107344	0.746313	NA	0	TRUE	-7.03751	-0.0658608	0.271352	0.68781	0.0342981	0.25525	0.0982072	10.2246	0.0745917	0.322943	0.284204	0.344834	0.589179	0.136591	0.49127	0.377263	0.40077	0.0155151	0.920771	0.664848	0.47215	HIST2H3PS2	666254
chr16_46398248	chr16	46398248	CpG	0.37764	0.0145784	0.743742	0.108107	0.0483231	TRUE	-3.40797	-0.0491736	0.0791427	0.105157	-0.208137	-0.306491	0.0518419	6.8631	0.0557364	0.217059	0.183554	0.216812	0.397407	0.0919912	0.619496	0.37764	0.7154	0.566717	0.33706	0.440573	0.573058	SHCBP1	223378
chr1_143220940	chr1	143220940	CpG	0.377647	0.784351	0.986777	0	0.170277	TRUE	5.39666	-0.119423	-0.615627	0.454636	0.180271	-0.0615335	-0.0542779	15.8494	0.135364	0.519887	0.433494	0.49299	0.823029	0.212941	0.733483	0.377647	0.236352	0.294283	0.714613	0.940402	0.798803	HIST2H3PS2	685026
chr1_143184986	chr1	143184986	CpG	0.378358	0.0484007	0.746313	0	0.0185045	TRUE	1.27585	-0.0936119	0.38661	0.32094	-0.426341	-0.130193	-0.0102856	13.8679	0.106265	0.425917	0.376816	0.464808	0.890168	0.185772	0.926698	0.378358	0.364031	0.394373	0.359016	0.883719	0.955846	HIST2H3PS2	720980
chr2_90392527	chr2	90392527	CpG	0.378477	0.461567	0.871727	0.771829	2.92619	TRUE	-2.51796	0.300093	0.80596	0.963664	-0.326339	0.993092	0.0589202	63.7357	0.340741	1.83853	1.63465	1.79766	2.72954	0.85303	0.968487	0.378477	0.661117	0.555512	0.855948	0.715984	0.944933	NONE
chr1_143193202	chr1	143193202	CpG	0.378507	0.677717	0.958185	1	0.0551915	TRUE	-10.7059	0.0815276	-0.384911	0.0286928	0.255213	-0.0686117	0.167662	13.6178	0.0925766	0.416132	0.351796	0.410051	0.7703	0.182197	0.431769	0.378507	0.354979	0.934996	0.533682	0.929025	0.357457	HIST2H3PS2	712764
chr16_46388696	chr16	46388696	CpG	0.378563	0.299764	0.862005	0	0.00211774	TRUE	7.25216	-0.0457214	0.444212	0.353685	-0.352203	-0.117476	-0.08061	6.04726	0.0519239	0.209174	0.166221	0.192126	0.43275	0.0811094	0.230432	0.378563	0.0336999	0.0333535	0.066774	0.786035	0.320299	SHCBP1	232930
chr16_46398376	chr16	46398376	CpG	0.379051	0.0562382	0.746313	0	0.0345635	TRUE	8.96298	-0.0577811	-0.0391085	-0.0250542	-0.226071	-0.0674842	-0.114049	7.33988	0.0656868	0.244911	0.203341	0.244254	0.483934	0.0982773	0.222035	0.379051	0.87313	0.901939	0.354676	0.889095	0.245854	SHCBP1	223250
chr16_46388881	chr16	46388881	CpG	0.379446	0.24125	0.852119	1	0.0211952	TRUE	7.98633	-0.0374336	-0.0153025	-0.0842866	-0.178313	-0.580329	-0.093408	6.72133	0.0425906	0.213402	0.184222	0.200342	0.379856	0.0899524	0.234752	0.379446	0.942835	0.647293	0.373444	0.126572	0.299077	SHCBP1	232745
chr16_46401148	chr16	46401148	CpG	0.380393	0.0265684	0.743742	1	0.0538816	TRUE	1.21993	-0.0589372	0.104032	0.10759	-0.297149	-0.403023	0.00818746	10.4599	0.06719	0.344063	0.288977	0.306575	0.611896	0.140202	0.907154	0.380393	0.762375	0.70966	0.332419	0.510123	0.953432	SHCBP1	220478
chr1_143195157	chr1	143195157	CpG	0.380578	0.264496	0.862005	NA	0	TRUE	-3.5474	-0.0536263	0.0837216	0.40373	-0.07057	0.0546943	0.0683072	7.57659	0.0611591	0.231326	0.206229	0.244487	0.513146	0.101356	0.639638	0.380578	0.717411	0.0502682	0.772853	0.915117	0.500354	HIST2H3PS2	710809
chr16_46395000	chr16	46395000	CpG	0.381352	0.220707	0.835596	0	0.0285181	TRUE	-2.42752	0.0529941	0.00449251	0.314772	0.0612748	0.440619	0.0460405	6.99624	0.0605364	0.231606	0.195479	0.239845	0.4729	0.0936349	0.72861	0.381352	0.984524	0.10734	0.798355	0.351471	0.62293	SHCBP1	226626
chr16_46384476	chr16	46384476	CpG	0.381562	0.29801	0.862005	1	0.165434	TRUE	0.710788	-0.118646	0.704747	-0.216786	-0.584138	0.127736	0.0140182	20.9511	0.135592	0.617611	0.540702	0.592999	1.31641	0.280967	0.972936	0.381562	0.253834	0.688469	0.324595	0.9227	0.960208	SHCBP1	237150
chr16_46388855	chr16	46388855	CpG	0.381986	0.223674	0.83857	0	0.00361102	TRUE	1.30978	0.048339	-0.0176766	0.450263	-0.195393	0.472409	-0.0161101	6.5286	0.0552923	0.209447	0.182982	0.21419	0.526297	0.0872048	0.840994	0.381986	0.932741	0.0138669	0.361641	0.369394	0.853434	SHCBP1	232771
chr16_46388953	chr16	46388953	CpG	0.383539	0.382997	0.862005	0	0.0105273	TRUE	3.61528	-0.0375319	-0.178031	-0.222299	-0.0490018	-0.39007	-0.0366458	5.13617	0.0430711	0.162238	0.139762	0.163528	0.362867	0.0686474	0.481503	0.383539	0.272489	0.111711	0.764441	0.28239	0.593462	SHCBP1	232673
chr10_42079560	chr10	42079560	CpG	0.383619	0.719955	0.979178	1	0.0987502	TRUE	-6.56222	-0.130228	-0.153927	-0.522561	0.298028	-1.21019	0.119233	20.0703	0.149473	0.552496	0.502908	0.542531	1.00379	0.269587	0.743697	0.383619	0.78055	0.298768	0.58278	0.227963	0.658287	ZNF33B	558984
chr1_143186824	chr1	143186824	CpG	0.385417	0.0137739	0.743742	0	0.128435	TRUE	-0.739761	-0.119329	0.181115	0.124945	-0.132676	-0.457335	0.0333668	17.0116	0.137482	0.52898	0.459067	0.533093	0.981858	0.228073	0.965314	0.385417	0.732061	0.78549	0.803454	0.641369	0.883686	HIST2H3PS2	719142
chr1_143264753	chr1	143264753	CpG	0.385443	0.559522	0.90498	1	0.0305365	TRUE	-0.386835	-0.0424767	-0.0684363	0.131059	0.097931	-0.306799	0.0270532	8.029	0.0489413	0.257412	0.222117	0.238902	0.420602	0.107496	0.961573	0.385443	0.790345	0.555159	0.681864	0.46574	0.801298	HIST2H3PS2	641213
chr16_46400874	chr16	46400874	CpG	0.385814	0.0577837	0.746313	0	0.00968132	TRUE	-3.43397	0.0309735	0.0740813	0.0936434	-0.0588551	0.112421	0.067775	4.17333	0.0357152	0.134712	0.112059	0.135253	0.293741	0.0558848	0.410601	0.385814	0.582371	0.403344	0.663454	0.701926	0.225221	SHCBP1	220752
chr16_34582315	chr16	34582315	CpG	0.385869	0.183303	0.796358	1	0.0405519	TRUE	-5.91449	-0.0255547	-0.276494	0.0171813	0.24166	0.442446	0.0921966	7.02869	0.0294703	0.228784	0.199909	0.163223	0.297798	0.0941881	0.40008	0.385869	0.226841	0.931509	0.138727	0.137351	0.327651	ENSG00000259680	-737087
chr16_34593494	chr16	34593494	CpG	0.386345	0.0126076	0.743742	0	0.000294058	TRUE	4.57836	-0.0528896	-0.0181269	0.0781765	-0.373066	-0.429841	-0.0511265	6.79401	0.0610548	0.238112	0.198558	0.237572	0.504169	0.0908937	0.500386	0.386345	0.939317	0.693787	0.116339	0.393896	0.573785	ENSG00000259680	-748266
chr1_143231837	chr1	143231837	CpG	0.38657	0.628305	0.947959	0	0.244476	TRUE	9.47199	0.151252	-0.128881	0.757681	-0.436036	-1.41146	-0.0996299	21.075	0.174686	0.771184	0.600317	0.712763	1.12303	0.283098	0.653113	0.38657	0.867274	0.2069	0.5407	0.208813	0.724893	HIST2H3PS2	674129
chr16_46387671	chr16	46387671	CpG	0.386676	0.456151	0.871727	1	0.0766731	TRUE	-2.51454	0.047721	-0.295948	0.00230331	-0.0749352	0.264302	0.0482944	10.6839	0.0551267	0.34381	0.293996	0.280109	0.510612	0.143129	0.81393	0.386676	0.389353	0.993749	0.789067	0.604725	0.735802	SHCBP1	233955
chr16_46384404	chr16	46384404	CpG	0.386871	0.29801	0.862005	NA	0	TRUE	-27.6048	-0.105483	-0.337729	0.223504	0.657231	1.46935	0.395719	12.1609	0.121903	0.439708	0.340554	0.403916	1.14193	0.163036	0.0232098	0.386871	0.442443	0.511633	0.103705	0.198189	0.0152164	SHCBP1	237222
chr1_143215906	chr1	143215906	CpG	0.386991	0.587604	0.911979	NA	0	TRUE	-9.75942	0.0640142	0.254026	0.172934	0.0214019	0.712061	0.149462	9.6916	0.0739974	0.288552	0.254192	0.289342	0.659297	0.129797	0.313936	0.386991	0.378671	0.496297	0.941036	0.280129	0.249524	HIST2H3PS2	690060
chr16_46390534	chr16	46390534	CpG	0.38707	0.0808224	0.746313	0	0.00228719	TRUE	4.03914	-0.0289106	0.146524	0.0618766	-0.167614	-0.2659	-0.0427932	3.86708	0.0334249	0.132223	0.103754	0.118583	0.270356	0.0519425	0.296257	0.38707	0.267795	0.550922	0.157514	0.325352	0.410021	SHCBP1	231092
chr16_46395599	chr16	46395599	CpG	0.387959	0.0951287	0.746313	0	0.0443148	TRUE	7.8251	0.115286	-0.733594	-0.653378	0.351825	-1.64805	-0.0656496	15.4848	0.133537	0.484703	0.411914	0.480976	0.920834	0.206475	0.61332	0.387959	0.130155	0.112694	0.464485	0.0734961	0.75052	SHCBP1	226027
chr1_143267023	chr1	143267023	CpG	0.388155	0.377329	0.862005	1	0.0163132	TRUE	13.6163	0.110456	0.253039	-0.177417	0.62196	-0.631132	-0.157025	16.4766	0.127995	0.443877	0.479311	0.540481	0.947263	0.219016	0.408577	0.388155	0.568633	0.711271	0.249834	0.505239	0.4734	HIST2H3PS2	638943
chr10_42080674	chr10	42080674	CpG	0.389677	0.481433	0.871727	1	0.0377667	TRUE	-0.395628	0.0658429	0.0507489	-0.0519766	0.241796	-0.217655	0.0204825	10.817	0.0765435	0.313443	0.284298	0.319476	0.58625	0.144872	0.970824	0.389677	0.871378	0.854936	0.449138	0.710439	0.887567	ZNF33B	557870
chr16_34576408	chr16	34576408	CpG	0.390039	0.105748	0.746313	NA	0	TRUE	-2.40191	-0.0459271	0.213101	0.0295814	-0.278438	-0.141743	0.0555052	6.26181	0.0534317	0.209461	0.170759	0.202394	0.503845	0.0839513	0.701289	0.390039	0.308974	0.862467	0.168907	0.778463	0.50851	ENSG00000259680	-731180
chr10_42080690	chr10	42080690	CpG	0.390833	0.481433	0.871727	0	0.0817995	TRUE	8.42344	-0.0834086	-0.133964	-0.0497755	0.214098	-0.349398	-0.0986501	11.3445	0.0972005	0.333848	0.302286	0.351477	0.668835	0.151929	0.457776	0.390833	0.68822	0.869209	0.542432	0.601393	0.516133	ZNF33B	557854
chr16_46390317	chr16	46390317	CpG	0.391111	0.574099	0.911979	NA	0	TRUE	-2.47381	0.0350946	-0.0298838	-0.0406452	0.219157	-0.194403	0.0558781	4.69328	0.0409216	0.161561	0.127561	0.14626	0.361953	0.0628202	0.598127	0.391111	0.853253	0.750005	0.134028	0.591203	0.373738	SHCBP1	231309
chr16_34587507	chr16	34587507	CpG	0.391242	0.359	0.862005	0	0.401857	TRUE	-10.7767	0.148549	-0.505628	0.372863	0.450553	0.349038	0.163601	19.4886	0.173262	0.63272	0.535648	0.659295	1.1403	0.261003	0.580281	0.391242	0.424213	0.486368	0.494363	0.759534	0.530779	ENSG00000259680	-742279
chr1_143185314	chr1	143185314	CpG	0.391306	0.294689	0.862005	NA	0	TRUE	-5.00807	0.0734935	-0.378176	0.108339	0.526916	0.553336	0.0884355	10.1434	0.0857316	0.294605	0.278062	0.335619	0.608941	0.135555	0.6215	0.391306	0.199257	0.696816	0.116419	0.363516	0.514147	HIST2H3PS2	720652
chr16_46390434	chr16	46390434	CpG	0.391933	0.295958	0.862005	0	0.0612661	TRUE	0.0792774	-0.0555031	-0.193272	0.0341462	-0.0986429	-0.0187757	0.0256041	7.66944	0.0648311	0.242684	0.204011	0.245195	0.462039	0.102795	0.991753	0.391933	0.425803	0.867076	0.68746	0.967586	0.8033	SHCBP1	231192
chr16_34583536	chr16	34583536	CpG	0.392951	0.724763	0.980389	0	0.0129546	TRUE	-4.37551	-0.0321414	0.115068	0.266068	0.0580993	0.0355615	0.0733441	4.27709	0.037624	0.141818	0.118798	0.141094	0.28709	0.0573003	0.306303	0.392951	0.417149	0.0251129	0.680503	0.901419	0.200547	ENSG00000259680	-738308
chr1_143194976	chr1	143194976	CpG	0.393097	0.450204	0.871727	0.860925	0.429533	TRUE	-2.1768	0.139351	-0.527026	0.433458	-0.0032558	0.714675	0.053319	26.5401	0.163172	0.830465	0.695094	0.718792	1.25326	0.355478	0.934631	0.393097	0.52568	0.532893	0.996386	0.568506	0.880771	HIST2H3PS2	710990
chr16_34586833	chr16	34586833	CpG	0.393244	0.427421	0.868082	0	0.0207425	TRUE	4.28553	-0.0349596	-0.043427	0.0462865	-0.123	-0.338419	-0.0351748	4.79413	0.0409483	0.154146	0.12945	0.15545	0.293871	0.0642193	0.371369	0.393244	0.778153	0.720671	0.4288	0.24949	0.583878	ENSG00000259680	-741605
chr1_143267131	chr1	143267131	CpG	0.393684	0.377329	0.862005	0	0.332544	TRUE	-3.19181	-0.146527	0.249822	0.196797	-0.0239519	-0.45694	0.0643321	20.5266	0.171788	0.636357	0.565344	0.65278	1.25153	0.275311	0.87643	0.393684	0.694629	0.727764	0.97073	0.715034	0.815241	HIST2H3PS2	638835
chr10_42070716	chr10	42070716	CpG	0.393728	0.732668	0.982897	NA	0	TRUE	-32.7335	0.0934776	0.382126	0.459282	0.497882	-0.131742	0.458811	12.3447	0.109603	0.351994	0.326101	0.398506	0.744882	0.166014	0.00801072	0.393728	0.277654	0.159012	0.211529	0.859616	0.00571527	ZNF33B	567828
chr1_143222663	chr1	143222663	CpG	0.393811	0.243814	0.852119	0.494032	0.0130611	TRUE	7.28295	-0.0975895	0.278281	-0.00314152	-0.575248	-1.28542	-0.0657583	17.0317	0.114444	0.507989	0.42359	0.51794	0.936761	0.228371	0.668934	0.393811	0.583822	0.994083	0.266721	0.170002	0.773388	HIST2H3PS2	683303
chr16_34572559	chr16	34572559	CpG	0.394615	0.475891	0.871727	NA	0	TRUE	20.4512	-0.0836024	0.101572	-0.104138	-0.619448	0.0879645	-0.261836	11.6681	0.0982081	0.356893	0.322479	0.366261	0.916736	0.155182	0.0796469	0.394615	0.775949	0.746748	0.0907844	0.923557	0.0915489	ENSG00000259680	-727331
chr2_90381037	chr2	90381037	CpG	0.39524	0.956342	0.996187	1	0.196457	TRUE	2.7415	0.101877	-0.306294	0.054453	0.531278	0.592212	-0.0130775	19.4977	0.119834	0.617337	0.530168	0.557141	1.08336	0.261122	0.888181	0.39524	0.619786	0.918194	0.340297	0.584623	0.960057	NONE
chr1_143220202	chr1	143220202	CpG	0.395703	0.149562	0.78383	0	0.131971	TRUE	3.33945	0.0881793	-0.0145786	0.00745739	0.101144	0.0377938	-0.0153522	12.8351	0.103823	0.357776	0.34525	0.390416	0.795566	0.171326	0.794724	0.395703	0.967497	0.982767	0.795583	0.96211	0.928599	HIST2H3PS2	685764
chr16_46401357	chr16	46401357	CpG	0.395896	0.350361	0.862005	NA	0	TRUE	-5.51794	-0.0460082	0.170792	0.327618	-0.146744	0.423226	0.0989563	6.51672	0.0541927	0.225111	0.177269	0.21498	0.584477	0.0873646	0.397143	0.395896	0.448031	0.0645828	0.494864	0.468998	0.257348	SHCBP1	220269
chr1_143264515	chr1	143264515	CpG	0.398129	0.50964	0.884966	1	0.590778	TRUE	11.1126	-0.0826077	-0.54963	-0.367034	0.406637	-0.079522	-0.121184	26.9169	0.0977643	0.889931	0.774039	0.707426	1.07859	0.360883	0.679716	0.398129	0.536832	0.635372	0.565419	0.941227	0.737023	HIST2H3PS2	641451
chr10_42083581	chr10	42083581	CpG	0.399421	0.73413	0.982897	0.0417383	0.723232	TRUE	16.9425	-0.204996	-0.27625	0.0715026	0.287984	0.530679	-0.195986	28.3456	0.243273	0.84926	0.766162	0.869342	1.74599	0.379021	0.550033	0.399421	0.744967	0.925645	0.740443	0.761173	0.605097	ZNF33B	554963
chr2_90390706	chr2	90390706	CpG	0.399515	0.35356	0.862005	0	0.000246426	TRUE	8.64113	-0.0649929	-0.105881	-0.145629	0.0130321	-0.536456	-0.0919195	9.40185	0.077144	0.280651	0.252442	0.287061	0.592217	0.125345	0.358049	0.399515	0.705973	0.56402	0.96379	0.365019	0.463355	NONE
chr1_143247201	chr1	143247201	CpG	0.399862	0.472965	0.871727	0	0.189817	TRUE	11.3285	0.158007	-0.329937	-0.247905	0.504858	0.866205	-0.122784	21.0972	0.187686	0.632139	0.599745	0.748951	1.44043	0.28053	0.59129	0.399862	0.601714	0.679349	0.500256	0.547607	0.661614	HIST2H3PS2	658765
chr1_143222237	chr1	143222237	CpG	0.400037	0.919811	0.996187	NA	0	TRUE	-14.0244	0.0757262	-0.548081	-0.257942	0.4141	0.00408495	0.212885	10.2735	0.0899837	0.333651	0.297835	0.341005	0.576589	0.137751	0.17222	0.400037	0.10045	0.38646	0.224614	0.994347	0.12224	HIST2H3PS2	683729
chr1_125180473	chr1	125180473	CpG	0.400271	0.84222	0.996187	NA	0	TRUE	-3.11604	-0.0510599	0.362207	0.352375	-0.226281	-0.479203	0.0483526	6.36114	0.0607035	0.275029	0.212485	0.240388	0.454317	0.085615	0.624235	0.400271	0.187846	0.0972457	0.346544	0.291528	0.572231	NONE
chr16_46386616	chr16	46386616	CpG	0.400274	0.477536	0.871727	NA	0	TRUE	-6.26702	0.060549	-0.239781	-0.0425851	0.300026	0.00588704	0.0918356	8.02843	0.0719852	0.269994	0.22635	0.262922	0.508279	0.107219	0.435036	0.400274	0.374489	0.850768	0.253819	0.990759	0.391706	SHCBP1	235010
chr16_46400131	chr16	46400131	CpG	0.400561	0.819629	0.9933	0	0.0071305	TRUE	1.76406	-0.0224834	-0.0792456	-0.0720457	-0.0882647	-0.323126	-0.010459	3.12331	0.0267462	0.100241	0.0846493	0.1013	0.199635	0.0418187	0.572205	0.400561	0.429208	0.394709	0.383582	0.105537	0.802508	SHCBP1	221495
chr1_143185148	chr1	143185148	CpG	0.402566	0.378086	0.862005	0	0.0352134	TRUE	5.13445	0.0518223	-0.0743077	0.0146599	-0.0541281	0.494333	-0.0387552	7.76125	0.0619109	0.23359	0.20659	0.244192	0.49699	0.10389	0.50826	0.402566	0.7504	0.943429	0.824577	0.319905	0.709117	HIST2H3PS2	720818
chr1_125182668	chr1	125182668	CpG	0.402782	0.421099	0.862005	0.995988	0.537414	TRUE	14.5126	-0.0990283	-0.0436289	-0.269876	-0.684069	-0.875658	-0.163182	26.5557	0.118361	0.832573	0.733939	0.663232	1.05767	0.355818	0.584723	0.402782	0.958208	0.71309	0.302345	0.407722	0.646514	NONE
chr16_46388706	chr16	46388706	CpG	0.402933	0.299764	0.862005	0.895261	0.05942	TRUE	-6.26811	0.0471958	-0.0222868	0.24391	-0.0614646	0.764834	0.103497	9.55816	0.0564277	0.307586	0.259201	0.256118	0.520816	0.128127	0.511961	0.402933	0.942238	0.346702	0.810342	0.141961	0.419224	SHCBP1	232920
chr3_75669168	chr3	75669168	CpG	0.403111	0.785151	0.986777	0	0.0247437	TRUE	4.7108	-0.0636046	-0.00407176	-0.0121081	-0.0593705	-0.756092	-0.0582627	8.93573	0.0760749	0.280913	0.234118	0.260078	0.555904	0.119676	0.598063	0.403111	0.988435	0.958753	0.819429	0.173794	0.626374	FRG2C	4839	ZNF717	116399
chr16_46387845	chr16	46387845	CpG	0.404112	0.938658	0.996187	0.360975	0.0307986	TRUE	-5.34307	0.0434307	-0.0387263	0.165078	-0.0638392	-0.136137	0.0817141	6.92723	0.0520565	0.223005	0.183858	0.20655	0.403325	0.0929373	0.44052	0.404112	0.862135	0.369263	0.757266	0.735713	0.379272	SHCBP1	233781
chr10_42078565	chr10	42078565	CpG	0.404446	0.396417	0.862005	0.871606	0.553966	TRUE	-1.19708	0.118512	0.287421	0.0221589	-0.253021	1.29503	0.0364179	27.6937	0.142151	0.83098	0.731294	0.723653	1.48886	0.37113	0.965522	0.404446	0.729432	0.975827	0.726606	0.384402	0.921831	ZNF33B	559979
chr10_42079642	chr10	42079642	CpG	0.40463	0.88572	0.996187	0	0.172409	TRUE	6.01723	0.108314	-0.171225	0.0127282	0.516971	-0.102363	-0.0515578	15.4319	0.129969	0.432563	0.403091	0.482143	0.918254	0.206245	0.696594	0.40463	0.692224	0.97481	0.283613	0.91124	0.8026	ZNF33B	558902
chr16_34587306	chr16	34587306	CpG	0.404799	0.220128	0.835596	NA	0	TRUE	3.345	-0.0587583	0.100372	0.0877644	-0.462918	-0.444003	-0.0256681	8.38642	0.0705313	0.291105	0.224364	0.279073	0.56853	0.112398	0.689997	0.404799	0.730248	0.695672	0.0971626	0.434822	0.81936	ENSG00000259680	-742078
chr1_143217578	chr1	143217578	CpG	0.404988	0.53402	0.896151	NA	0	TRUE	-7.14639	-0.0985107	0.397457	0.937608	0.115768	-0.0842481	0.112075	14.4691	0.118296	0.44381	0.410754	0.475703	0.814843	0.193537	0.621371	0.404988	0.37049	0.0224508	0.807725	0.917652	0.562529	HIST2H3PS2	688388
chr16_34592723	chr16	34592723	CpG	0.405676	0.478609	0.871727	0	0.00164169	TRUE	-4.31725	0.0201688	-0.0681148	0.10568	0.0233316	0.00235178	0.0772386	2.79385	0.0242551	0.0928596	0.0766725	0.092102	0.205033	0.037367	0.122282	0.405676	0.463238	0.168101	0.800019	0.990848	0.0387316	ENSG00000259680	-747495
chr1_143264738	chr1	143264738	CpG	0.405756	0.572051	0.911821	0.97656	0.286554	TRUE	-6.53941	0.0568539	-0.512367	0.148536	0.152811	0.663278	0.108713	18.431	0.0683845	0.601507	0.517733	0.42419	0.685034	0.247075	0.722735	0.405756	0.394322	0.77419	0.718665	0.332924	0.659939	HIST2H3PS2	641228
chr1_143222435	chr1	143222435	CpG	0.406117	0.994243	0.996187	NA	0	TRUE	-7.75377	-0.0814442	-0.50539	0.0971804	-0.0717456	0.157108	0.122468	12.1633	0.0980375	0.349575	0.313251	0.357196	0.745008	0.162958	0.523818	0.406117	0.148254	0.756385	0.84081	0.83298	0.452333	HIST2H3PS2	683531
chr1_143255647	chr1	143255647	CpG	0.40615	0.35174	0.862005	1	0.142522	TRUE	-5.18002	0.0744495	0.0417445	-0.0548343	0.591713	0.132921	0.0928984	15.6961	0.0896239	0.474864	0.424945	0.443941	0.727916	0.20999	0.741385	0.40615	0.929949	0.897327	0.182576	0.855108	0.658203	HIST2H3PS2	650319
chr1_143264791	chr1	143264791	CpG	0.406581	0.657374	0.947959	0.954605	0.208842	TRUE	12.8559	-0.0538036	0.219572	-0.269805	-0.343084	-1.11196	-0.155893	15.8818	0.0648294	0.509919	0.450738	0.384983	0.632965	0.212785	0.418241	0.406581	0.666758	0.54945	0.372839	0.0789618	0.463784	HIST2H3PS2	641175
chr16_46399446	chr16	46399446	CpG	0.406706	0.750315	0.986777	0	0.00759791	TRUE	-8.50581	0.0689948	0.196035	0.307611	0.641511	1.25847	0.130149	8.19405	0.0831559	0.308317	0.237318	0.284394	0.809737	0.110023	0.299248	0.406706	0.524891	0.194908	0.0240886	0.120143	0.236842	SHCBP1	222180
chr1_143231458	chr1	143231458	CpG	0.406707	0.905174	0.996187	0	0.115106	TRUE	-18.1507	0.100733	-0.30934	0.303942	0.426258	0.467454	0.267388	14.973	0.121409	0.4646	0.387252	0.442245	0.75055	0.201478	0.225426	0.406707	0.505526	0.43253	0.335121	0.533406	0.184465	HIST2H3PS2	674508
chr1_143264590	chr1	143264590	CpG	0.406719	0.483257	0.873176	0	0.00667643	TRUE	-1.55751	-0.0522283	0.110511	0.15919	-0.00831746	1.43426	0.0516806	7.89102	0.0629499	0.250486	0.216533	0.25743	0.788785	0.105615	0.843532	0.406719	0.659078	0.462233	0.974225	0.0690153	0.624609	HIST2H3PS2	641376
chr16_46388646	chr16	46388646	CpG	0.406952	0.442198	0.871727	0.5006	0.0832925	TRUE	-8.71753	0.0693218	0.155546	0.315715	-0.0719098	-0.194378	0.142519	11.4502	0.0835937	0.36084	0.304422	0.345812	0.630808	0.153329	0.446454	0.406952	0.666421	0.299691	0.835272	0.757975	0.352633	SHCBP1	232980
chr16_34592733	chr16	34592733	CpG	0.407901	0.478609	0.871727	0.459131	0.0227183	TRUE	-6.292	0.0326631	-0.0505577	0.0636615	0.143646	0.132131	0.108703	5.4826	0.0394676	0.171645	0.147631	0.16571	0.316422	0.0734356	0.251121	0.407901	0.768339	0.666308	0.386022	0.676255	0.138806	ENSG00000259680	-747505
chr1_143231434	chr1	143231434	CpG	0.408512	0.905174	0.996187	0	0.0344538	TRUE	-9.80648	-0.0554476	-0.0457156	0.164167	0.363552	0.199985	0.150075	8.04844	0.067086	0.231762	0.215889	0.248239	0.439471	0.107735	0.22306	0.408512	0.84363	0.447003	0.143051	0.649067	0.163617	HIST2H3PS2	674532
chr16_46390205	chr16	46390205	CpG	0.408578	0.460094	0.871727	NA	0	TRUE	-2.66889	-0.0351112	-0.0891645	0.034451	0.000444213	-0.0149288	0.0317151	4.92194	0.042487	0.167742	0.139327	0.172996	0.388792	0.0659097	0.587651	0.408578	0.595033	0.804701	0.997951	0.96937	0.630382	SHCBP1	231421
chr1_143194926	chr1	143194926	CpG	0.409869	0.64763	0.947959	1	0.107203	TRUE	4.58736	-0.0874245	0.670599	0.33413	-0.724938	-0.718309	-0.0534968	16.8705	0.106082	0.521854	0.461858	0.519871	0.876646	0.225861	0.785686	0.409869	0.198781	0.469405	0.16318	0.412568	0.812767	HIST2H3PS2	711040
chr16_34588118	chr16	34588118	CpG	0.411282	0.934719	0.996187	0	0.0154601	TRUE	-1.65386	0.0342233	-0.195057	0.0360842	0.184297	0.16927	0.0465189	4.77132	0.0416525	0.154683	0.129811	0.156679	0.304696	0.0638492	0.728873	0.411282	0.207306	0.781032	0.239486	0.578526	0.466262	ENSG00000259680	-742890
chr16_34584739	chr16	34584739	CpG	0.411572	0.892393	0.996187	NA	0	TRUE	-8.87068	0.0517696	0.228687	0.398273	-0.0835342	0.0536169	0.137652	7.13532	0.0630468	0.255224	0.196371	0.239126	0.516168	0.0954133	0.213791	0.411572	0.37024	0.0425435	0.72684	0.917269	0.149108	ENSG00000259680	-739511
chr1_143251740	chr1	143251740	CpG	0.412574	0.644303	0.947959	0	0.108793	TRUE	5.37787	0.0954157	-0.200683	-0.0151846	0.275011	0.237305	-0.0572825	13.5623	0.11645	0.402751	0.378568	0.449399	0.83141	0.180825	0.691714	0.412574	0.618286	0.968005	0.540569	0.775319	0.751407	HIST2H3PS2	654226
chr2_90397773	chr2	90397773	CpG	0.412796	0.103343	0.746313	0.904607	0.0069417	TRUE	6.18084	0.0439883	-0.11839	0.245274	0.0254757	0.749362	-0.0807572	6.97702	0.0537108	0.222113	0.190544	0.219839	0.473349	0.0933978	0.37568	0.412796	0.594022	0.198014	0.907745	0.113397	0.387226	NONE
chr16_46401113	chr16	46401113	CpG	0.413071	0.0108449	0.743742	1	0.109256	TRUE	-3.51985	-0.054452	-0.124607	0.395892	0.163028	-0.0104263	0.0653893	12.4483	0.0665265	0.41146	0.348019	0.316564	0.575154	0.166809	0.777363	0.413071	0.762011	0.255305	0.606558	0.985537	0.695058	SHCBP1	220513
chr1_143253127	chr1	143253127	CpG	0.414752	0.321692	0.862005	1	0.0920038	TRUE	-6.31558	0.0365415	-0.318658	0.109136	0.197927	-0.033634	0.0965458	11.0153	0.0448055	0.351007	0.305821	0.281406	0.441913	0.147608	0.566409	0.414752	0.363963	0.721194	0.481837	0.939332	0.513066	HIST2H3PS2	652839
chr16_34585755	chr16	34585755	CpG	0.414776	0.602469	0.92074	1	0.0049177	TRUE	4.27275	-0.0660215	0.572939	0.57058	-0.198816	0.782206	-0.0398164	9.35591	0.0809566	0.341784	0.279621	0.333361	0.829601	0.125275	0.647894	0.414776	0.0936756	0.0412957	0.55091	0.345748	0.750612	ENSG00000259680	-740527
chr16_46400678	chr16	46400678	CpG	0.415902	0.858175	0.996187	1	0.0484015	TRUE	-12.2372	0.037709	0.111565	0.339961	-0.0304057	0.100729	0.173799	8.57507	0.046351	0.273668	0.237218	0.226542	0.422897	0.114898	0.153561	0.415902	0.683519	0.151825	0.893232	0.811736	0.130374	SHCBP1	220948
chr1_143195469	chr1	143195469	CpG	0.416559	0.366636	0.862005	NA	0	TRUE	-7.92301	0.0910088	0.246408	0.802878	0.00743343	0.122174	0.119998	12.1982	0.112024	0.46208	0.384883	0.444649	0.76857	0.163593	0.515999	0.416559	0.593855	0.0369756	0.986662	0.873698	0.463242	HIST2H3PS2	710497
chr16_34572752	chr16	34572752	CpG	0.416613	0.505657	0.884127	0	0.0184891	TRUE	-9.34406	0.058042	0.38366	0.224141	0.282872	1.00845	0.134386	7.98947	0.071453	0.257483	0.227052	0.273741	0.718523	0.106822	0.242183	0.416613	0.136214	0.323555	0.301437	0.160466	0.208379	ENSG00000259680	-727524
chr16_46389639	chr16	46389639	CpG	0.416781	0.702597	0.973425	1	0.00911849	TRUE	-0.106055	-0.0376664	0.168678	0.157397	-0.0821603	-0.536218	0.0184684	6.11475	0.0463861	0.202855	0.167503	0.188582	0.396361	0.0819895	0.986162	0.416781	0.40568	0.34739	0.663074	0.176102	0.821782	SHCBP1	231987
chr1_143220888	chr1	143220888	CpG	0.41739	0.784351	0.986777	NA	0	TRUE	15.8964	0.0937873	-0.0200181	0.780497	-0.513321	-0.0871257	-0.188126	15.3535	0.11565	0.534881	0.410725	0.510184	0.720433	0.206791	0.3005	0.41739	0.970146	0.0573951	0.314344	0.903742	0.362961	HIST2H3PS2	685078
chr16_34583030	chr16	34583030	CpG	0.417755	0.723529	0.980389	1	0.0032257	TRUE	-3.63923	0.0219658	-0.046917	0.0718625	0.102979	-0.0312583	0.0697376	3.56841	0.0271075	0.113475	0.0973617	0.113034	0.220177	0.0477276	0.307802	0.417755	0.679272	0.460455	0.362274	0.887105	0.143972	ENSG00000259680	-737802
chr1_143222657	chr1	143222657	CpG	0.418505	0.657142	0.947959	1	0.541837	TRUE	8.49509	0.074676	-0.431028	-0.177587	-0.0105289	0.103895	-0.0874911	26.3376	0.0923045	0.858334	0.74801	0.667508	1.14415	0.353017	0.747039	0.418505	0.61555	0.812337	0.987415	0.927647	0.804259	HIST2H3PS2	683309
chr16_46390264	chr16	46390264	CpG	0.418587	0.462617	0.871727	0	0.0396591	TRUE	1.71673	-0.0462948	-0.078924	0.165466	-0.052345	0.812348	-0.00137295	6.60092	0.0572335	0.217898	0.180935	0.217537	0.511656	0.088447	0.794807	0.418587	0.717198	0.360454	0.809845	0.112358	0.987615	SHCBP1	231362
chr16_34585598	chr16	34585598	CpG	0.418814	0.414622	0.862005	0	0.0692249	TRUE	-12.8301	0.0914413	0.177772	0.109651	0.609524	0.255424	0.187539	11.8803	0.113103	0.40134	0.346963	0.430595	0.757444	0.158923	0.280165	0.418814	0.657804	0.751979	0.15691	0.735953	0.237977	ENSG00000259680	-740370
chr16_34585220	chr16	34585220	CpG	0.420663	0.905014	0.996187	NA	0	TRUE	0.0841496	0.060577	0.414633	0.0981413	-0.0541469	-0.58864	0.0113018	8.64046	0.0752256	0.289352	0.238258	0.29557	0.620683	0.115427	0.99223	0.420663	0.151866	0.680404	0.854645	0.342938	0.922002	ENSG00000259680	-739992
chr1_143214803	chr1	143214803	CpG	0.420952	0.777648	0.986777	0	0.00706224	TRUE	-6.82585	0.0242142	-0.0391869	0.162675	-0.0161186	0.256273	0.0976178	3.55333	0.0300884	0.11592	0.0988778	0.117139	0.233735	0.0476137	0.0547353	0.420952	0.735324	0.0999259	0.890555	0.272892	0.0403445	HIST2H3PS2	691163
chr16_46386590	chr16	46386590	CpG	0.421364	0.560056	0.90498	NA	0	TRUE	-3.47727	-0.0418571	0.0675791	0.453967	-0.0409352	0.606799	0.0517595	5.89386	0.0520574	0.207601	0.169566	0.205414	0.439084	0.0788744	0.555202	0.421364	0.744784	0.00742329	0.842043	0.166982	0.511678	SHCBP1	235036
chr16_46401097	chr16	46401097	CpG	0.421376	0.0146246	0.743742	0	0.0131556	TRUE	6.69851	-0.0407752	0.377076	0.359279	-0.369639	-0.278043	-0.08686	5.93119	0.0507131	0.200731	0.15954	0.183651	0.39142	0.079492	0.258742	0.421376	0.0603114	0.0243243	0.044144	0.477491	0.274531	SHCBP1	220529
chr16_34586846	chr16	34586846	CpG	0.421762	0.449847	0.871727	0	0.0126939	TRUE	7.22027	0.0312468	0.203151	0.113992	-0.0704724	-0.271144	-0.073891	4.59158	0.0388948	0.146755	0.124875	0.152554	0.297634	0.0614444	0.115834	0.421762	0.16627	0.361319	0.644116	0.362297	0.229144	ENSG00000259680	-741618
chr1_143193066	chr1	143193066	CpG	0.422389	0.451099	0.871727	0	0.216104	TRUE	-5.34146	0.11802	-0.460418	0.379154	0.590228	0.966379	0.0831196	16.6766	0.147105	0.552573	0.478858	0.573693	1.05961	0.223155	0.748744	0.422389	0.404718	0.428484	0.303563	0.361761	0.709539	HIST2H3PS2	712900
chr16_46394962	chr16	46394962	CpG	0.422607	0.135208	0.78383	NA	0	TRUE	-4.80184	-0.0301291	-0.121839	-0.0871846	-0.164137	-0.50527	0.0920944	4.58351	0.0375718	0.158134	0.123263	0.140009	0.314693	0.0614962	0.294808	0.422607	0.441016	0.479375	0.241063	0.108362	0.134247	SHCBP1	226664
chr17_21983106	chr17	21983106	CpG	0.423246	0.282181	0.862005	1	5.47099	TRUE	5.33516	0.331289	0.735831	-0.670151	-1.6519	0.365728	-0.12475	86.7287	0.413697	2.88316	2.48901	2.70783	3.29061	1.16146	0.950949	0.423246	0.798556	0.787742	0.541831	0.911503	0.914466	MTRNR2L1	-540005	KCNJ18	290584
chr16_46400000	chr16	46400000	CpG	0.423536	0.173019	0.796358	1	0.0930427	TRUE	-11.2681	-0.0527274	0.0585658	0.293551	-0.214307	-0.474398	0.169477	11.8443	0.0658844	0.385909	0.331681	0.315987	0.55374	0.158756	0.341427	0.423536	0.879376	0.376135	0.497635	0.391602	0.28573	SHCBP1	221626
chr16_34586857	chr16	34586857	CpG	0.423825	0.415786	0.862005	0	0.029661	TRUE	0.0232838	-0.0493766	-0.25837	-0.035475	0.170305	-0.0556248	0.0194835	6.82558	0.0617359	0.241408	0.187891	0.219773	0.493375	0.0914709	0.997278	0.423825	0.284501	0.850245	0.43839	0.910234	0.831325	ENSG00000259680	-741629
chr16_34585842	chr16	34585842	CpG	0.423837	0.586301	0.911979	NA	0	TRUE	-1.48702	0.0527918	0.13297	0.21408	-0.363398	-0.320859	0.0300388	8.10572	0.0660077	0.284231	0.214128	0.277402	0.525	0.108539	0.854442	0.423837	0.63991	0.31742	0.190194	0.541093	0.781967	ENSG00000259680	-740614
chr2_90388264	chr2	90388264	CpG	0.424475	0.380781	0.862005	1	0.748156	TRUE	-13.0794	0.0898491	-0.191989	0.295191	0.558109	-0.20592	0.195756	29.5973	0.112497	0.97743	0.85748	0.620401	1.06915	0.396769	0.658553	0.424475	0.844279	0.730655	0.368336	0.847272	0.621747	NONE
chr17_21979610	chr17	21979610	CpG	0.424666	0.625002	0.947202	0	0.00168589	TRUE	0.428766	0.0576291	-0.157115	0.0852584	-0.163356	-0.455402	0.00419873	9.48633	0.0721851	0.251185	0.2514	0.266213	0.70126	0.126311	0.963949	0.424666	0.531646	0.734508	0.539462	0.516077	0.973482	MTRNR2L1	-543501	KCNJ18	287088
chr16_46384486	chr16	46384486	CpG	0.425366	0.29801	0.862005	NA	0	TRUE	6.65489	0.0888656	-0.17788	-0.369946	-0.315349	0.364641	-0.0582803	13.788	0.11148	0.43572	0.34191	0.428583	1.17538	0.184471	0.629338	0.425366	0.683095	0.279253	0.461855	0.756384	0.752055	SHCBP1	237140
chr1_143238744	chr1	143238744	CpG	0.426688	0.27501	0.862005	0.830137	0.0356324	TRUE	7.38711	-0.0695697	-0.481863	0.0919769	0.607919	-0.395317	-0.0879615	12.3083	0.0875231	0.36011	0.330304	0.382542	0.646615	0.164854	0.548391	0.426688	0.180864	0.780658	0.112025	0.540959	0.593638	HIST2H3PS2	667222
chr17_21983182	chr17	21983182	CpG	0.426794	0.242574	0.852119	0	0.0568225	TRUE	-2.15096	0.0689244	0.107159	-0.0333595	0.00998222	-0.275556	0.0337831	11.558	0.0867312	0.300122	0.280258	0.323127	0.817481	0.154383	0.852366	0.426794	0.721052	0.90525	0.975355	0.736057	0.826785	MTRNR2L1	-539929	KCNJ18	290660
chr16_46389909	chr16	46389909	CpG	0.42705	0.916163	0.996187	0	0.00573997	TRUE	4.30162	-0.0191219	-0.11576	-0.107259	0.0115593	-0.031268	-0.0478957	2.82272	0.0240754	0.0913982	0.0771461	0.0925496	0.188773	0.0377971	0.127526	0.42705	0.205317	0.164426	0.900604	0.868442	0.205092	SHCBP1	231717
chr16_34594640	chr16	34594640	CpG	0.427505	0.493784	0.876322	0	0.0256335	TRUE	-7.90108	0.0614861	-0.0738945	-0.0552681	0.0196614	0.27224	0.110368	9.00284	0.0774904	0.294926	0.238892	0.289048	0.620732	0.120377	0.38015	0.427505	0.80216	0.817041	0.945769	0.660967	0.359222	ENSG00000259680	-749412
chr16_46388633	chr16	46388633	CpG	0.428041	0.491004	0.876104	1	0.447165	TRUE	-20.6624	0.0572734	-0.774352	0.37384	0.866536	1.23042	0.300448	21.8079	0.0722649	0.729822	0.637891	0.433462	0.715697	0.292323	0.343397	0.428041	0.288683	0.557837	0.0455968	0.085579	0.304046	SHCBP1	232993
chr1_143245554	chr1	143245554	CpG	0.428177	0.488425	0.874621	0	0.365695	TRUE	-12.5468	0.140241	0.141712	0.0466883	0.541771	1.31698	0.193081	21.2251	0.177001	0.620814	0.575955	0.716675	1.46392	0.284091	0.554434	0.428177	0.819438	0.935392	0.449679	0.368321	0.496729	HIST2H3PS2	660412
chr16_34586918	chr16	34586918	CpG	0.428236	0.287546	0.862005	NA	0	TRUE	-7.62912	-0.0241011	-0.120622	0.0822099	0.306627	0.0411605	0.116452	3.30627	0.0304225	0.114283	0.0943672	0.113633	0.232908	0.0442019	0.0210285	0.428236	0.291211	0.383661	0.00696747	0.859725	0.00842525	ENSG00000259680	-741690
chr1_143245588	chr1	143245588	CpG	0.428324	0.488425	0.874621	0	0.441845	TRUE	2.6989	0.14313	0.872352	-0.214624	0.181228	-0.890108	-0.0713626	21.9017	0.180706	0.718902	0.580421	0.694205	1.48849	0.293486	0.901927	0.428324	0.224957	0.711552	0.794048	0.549845	0.807885	HIST2H3PS2	660378
chr16_46390523	chr16	46390523	CpG	0.428573	0.0615049	0.746313	NA	0	TRUE	-3.7034	-0.0152523	-0.172617	-0.0107663	0.0133767	0.0705098	0.0470295	2.30807	0.0192668	0.0746369	0.063043	0.0754213	0.170182	0.0308673	0.108593	0.428573	0.0207357	0.864399	0.859226	0.678639	0.127608	SHCBP1	231103
chr16_34591547	chr16	34591547	CpG	0.428811	0.994694	0.996187	0	0.488378	TRUE	20.7556	0.173793	-0.839934	-0.137004	0.0146692	-0.232058	-0.245576	24.0799	0.21965	0.815936	0.676105	0.842988	1.44229	0.322031	0.388718	0.428811	0.303286	0.839419	0.986116	0.872176	0.445711	ENSG00000259680	-746319
chr16_34582981	chr16	34582981	CpG	0.428899	0.642728	0.947959	0	0.00547907	TRUE	-2.74951	0.0318764	-0.375988	-0.0820184	0.298257	0.309374	0.0677195	4.48153	0.0402949	0.147576	0.12331	0.148695	0.313273	0.0598793	0.539533	0.428899	0.0108419	0.50596	0.0448738	0.323371	0.258083	ENSG00000259680	-737753
chr16_34587540	chr16	34587540	CpG	0.429287	0.0999021	0.746313	NA	0	TRUE	15.1066	-0.0842351	-0.012653	0.0735366	-0.752119	-0.0203809	-0.185592	12.2044	0.106571	0.429342	0.349087	0.445885	0.924721	0.163196	0.215792	0.429287	0.976489	0.833157	0.0916419	0.982416	0.25544	ENSG00000259680	-742312
chr16_46394624	chr16	46394624	CpG	0.429532	0.470764	0.871727	NA	0	TRUE	-1.09904	0.0356648	-0.0842378	0.0363191	0.11337	-0.201558	0.0337854	4.80044	0.0451457	0.171859	0.133808	0.157982	0.35679	0.0642433	0.818911	0.429532	0.624024	0.786062	0.472996	0.572127	0.59896	SHCBP1	227002
chr1_143193258	chr1	143193258	CpG	0.431304	0.782177	0.986777	NA	0	TRUE	-4.75854	0.0754973	0.457857	0.34415	-0.305516	-0.154606	0.0709003	13.2719	0.0959351	0.410485	0.337263	0.41678	0.815095	0.177895	0.719936	0.431304	0.264678	0.307529	0.463535	0.849561	0.690223	HIST2H3PS2	712708
chr16_34595520	chr16	34595520	CpG	0.432339	0.360439	0.862005	1	0.03009	TRUE	0.886938	-0.0455169	0.0472746	0.35175	-0.245272	1.92749	0.0113551	8.49512	0.0579688	0.277851	0.230665	0.255603	1.06947	0.113762	0.916847	0.432339	0.864897	0.127275	0.337265	0.0715006	0.920491	ENSG00000259680	-750292
chr1_143220930	chr1	143220930	CpG	0.432512	0.784351	0.986777	0	0.210652	TRUE	21.1889	0.122416	-0.82991	0.14373	0.217537	-0.588595	-0.255406	17.9782	0.155963	0.585623	0.491263	0.572836	0.914231	0.24109	0.238563	0.432512	0.156442	0.769848	0.704127	0.519696	0.289425	HIST2H3PS2	685036
chr16_46395530	chr16	46395530	CpG	0.43309	0.106491	0.746313	1	0.185923	TRUE	-0.257099	0.0695606	-0.853134	-0.0159717	0.374681	0.795663	0.0297518	16.7936	0.088735	0.553776	0.462095	0.443559	0.894023	0.224868	0.987785	0.43309	0.12342	0.972428	0.39827	0.373476	0.894741	SHCBP1	226096
chr16_46398951	chr16	46398951	CpG	0.43328	0.347915	0.862005	0.806503	0.0547712	TRUE	-8.92585	0.0307038	-0.234298	0.068043	0.128976	0.285765	0.127957	7.78072	0.0391834	0.248462	0.216877	0.19213	0.331573	0.10429	0.251309	0.43328	0.345684	0.753719	0.502031	0.388772	0.219844	SHCBP1	222675
chr2_90394274	chr2	90394274	CpG	0.433301	0.433301	0.871727	0	0.0990981	TRUE	21.6935	-0.127183	-0.52786	-0.705294	0.160359	-1.5751	-0.260467	19.985	0.162316	0.529972	0.519931	0.546528	1.12683	0.265862	0.277706	0.433301	0.319243	0.174935	0.769206	0.162168	0.32723	NONE
chr1_125180031	chr1	125180031	CpG	0.433315	0.125694	0.778741	1	0.120899	TRUE	13.4546	0.0617129	-0.34118	-0.348979	0.458874	-0.312992	-0.153967	14.731	0.0787625	0.453252	0.413426	0.438131	0.709732	0.196854	0.361058	0.433315	0.451607	0.398606	0.29494	0.659213	0.434136	NONE
chr1_143215932	chr1	143215932	CpG	0.433911	0.587604	0.911979	NA	0	TRUE	4.34698	0.046997	-0.240717	-0.119066	0.157586	-0.285133	-0.0454186	7.58458	0.0600589	0.232834	0.205145	0.236391	0.462977	0.101403	0.566554	0.433911	0.301202	0.561647	0.505008	0.537981	0.654223	HIST2H3PS2	690034
chr16_46390333	chr16	46390333	CpG	0.434528	0.3043	0.862005	1	0.0305335	TRUE	-0.869623	-0.0318461	0.192313	0.0762406	0.0152913	-0.377019	0.0312869	7.23381	0.0407517	0.234001	0.19935	0.199437	0.385701	0.0969426	0.904312	0.434528	0.411164	0.702131	0.938884	0.328326	0.746895	SHCBP1	231293
chr16_46391905	chr16	46391905	CpG	0.434716	0.766423	0.986777	0.954106	0.274728	TRUE	-8.92878	-0.0802938	-0.659734	-0.380498	-0.0960846	-0.241596	0.135825	19.4132	0.10279	0.622008	0.538829	0.498972	0.892463	0.260043	0.645564	0.434716	0.288848	0.480091	0.847299	0.786616	0.60145	SHCBP1	229721
chr16_34588505	chr16	34588505	CpG	0.434929	0.433799	0.871727	0	0.0167732	TRUE	4.13055	-0.0443956	-0.104796	0.121348	0.0550329	-0.111386	-0.0320716	6.66736	0.0568602	0.21119	0.180304	0.212177	0.459434	0.0889965	0.535576	0.434929	0.619742	0.500936	0.795348	0.808437	0.718571	ENSG00000259680	-743277
chr1_143192913	chr1	143192913	CpG	0.435609	0.358021	0.862005	NA	0	TRUE	35.3177	-0.0755188	0.187324	0.133115	-1.11944	-1.06711	-0.448314	14.3654	0.0968649	0.467968	0.351011	0.487683	0.966288	0.192652	0.013951	0.435609	0.688942	0.704515	0.0217087	0.269445	0.0199619	HIST2H3PS2	713053
chr10_42074101	chr10	42074101	CpG	0.437119	0.978169	0.996187	0	0.0440583	TRUE	3.47409	-0.0564396	-0.303432	0.10505	-0.197435	-0.815916	-0.0366525	8.49741	0.0726315	0.258231	0.225096	0.270031	0.592711	0.113917	0.682656	0.437119	0.239978	0.640722	0.464684	0.168641	0.747643	ZNF33B	564443
chr16_34587130	chr16	34587130	CpG	0.437706	0.462861	0.871727	NA	0	TRUE	-24.6486	0.0822731	-0.374582	-0.0196998	0.572615	0.80664	0.36345	11.3877	0.106012	0.368019	0.301244	0.369942	0.875058	0.15225	0.0304265	0.437706	0.308758	0.94786	0.121658	0.356626	0.0169775	ENSG00000259680	-741902
chr1_143195535	chr1	143195535	CpG	0.439043	0.366636	0.862005	NA	0	TRUE	-3.96411	-0.058136	-0.147969	-0.319753	0.208125	-0.136987	0.0681168	8.64447	0.0751295	0.289644	0.266948	0.295466	0.602483	0.115657	0.646542	0.439043	0.609445	0.230991	0.481186	0.820136	0.555891	HIST2H3PS2	710431
chr1_124923344	chr1	124923344	CpG	0.43905	0.43905	0.871727	0	0.040881	TRUE	-5.47255	0.127328	0.366221	0.628791	0.148216	-0.596643	0.0983311	20.0483	0.164549	0.687518	0.541413	0.628827	0.841787	0.270231	0.784878	0.43905	0.594261	0.245483	0.813663	0.47846	0.715949	NONE
chr1_143184739	chr1	143184739	CpG	0.439717	0.0987623	0.746313	0	0.0700628	TRUE	10.3565	-0.0957294	-1.03932	-0.485163	0.141881	-0.265606	-0.0991864	16.8025	0.123894	0.497487	0.425778	0.492674	1.05743	0.22478	0.537651	0.439717	0.0366942	0.254505	0.77336	0.801674	0.659025	HIST2H3PS2	721227
chr1_143239744	chr1	143239744	CpG	0.440139	0.107344	0.746313	1	0.0207573	TRUE	12.053	0.0626352	-0.325957	-0.394969	0.0231508	-1.01703	-0.132274	13.0202	0.081138	0.354952	0.34572	0.378781	0.615455	0.173341	0.354593	0.440139	0.358456	0.253266	0.951264	0.0984345	0.445413	HIST2H3PS2	666222
chr1_143255578	chr1	143255578	CpG	0.440614	0.35174	0.862005	NA	0	TRUE	-14.3255	0.0743264	-0.219375	0.155886	0.0796952	0.888189	0.216848	11.9399	0.0963829	0.363049	0.302521	0.358541	0.889701	0.159649	0.230217	0.440614	0.545673	0.606351	0.824099	0.318134	0.174375	HIST2H3PS2	650388
chr1_143216898	chr1	143216898	CpG	0.440989	0.931961	0.996187	0	0.131914	TRUE	-12.1849	0.0986995	0.167646	0.277197	0.149441	-0.93042	0.184186	15.3223	0.128094	0.48382	0.413879	0.506497	0.881666	0.205255	0.426475	0.440989	0.728963	0.503015	0.767957	0.291289	0.369531	HIST2H3PS2	689068
chr1_125179053	chr1	125179053	CpG	0.441794	0.27072	0.862005	1	0.270231	TRUE	-12.5957	-0.0741481	-0.21834	0.432399	0.435867	-0.156848	0.191801	18.7561	0.0964005	0.62426	0.536587	0.461995	0.83324	0.251552	0.501867	0.441794	0.726521	0.42034	0.345453	0.850689	0.445779	NONE
chr1_143231581	chr1	143231581	CpG	0.442498	0.836627	0.996187	0.767309	0.129279	TRUE	-4.74207	-0.0705499	0.108992	0.156228	0.359661	0.118847	0.0772132	14.6191	0.091864	0.439583	0.391954	0.418858	0.691603	0.195845	0.745654	0.442498	0.804177	0.690196	0.390522	0.863562	0.693392	HIST2H3PS2	674385
chr16_46387342	chr16	46387342	CpG	0.442718	0.171759	0.796358	NA	0	TRUE	-9.93977	0.0455326	-0.42353	0.126583	0.531622	-0.00322936	0.159723	6.05214	0.0593173	0.235157	0.17241	0.196611	0.391226	0.0812014	0.100516	0.442718	0.0716952	0.462831	0.00685252	0.993414	0.0491837	SHCBP1	234284
chr16_34586064	chr16	34586064	CpG	0.442912	0.49824	0.881163	1	0.0221868	TRUE	-2.31965	0.0428954	0.040998	-0.0534216	0.132468	-0.98297	0.0471321	7.93709	0.0559053	0.251254	0.210888	0.23973	0.47073	0.106206	0.770092	0.442912	0.870382	0.800023	0.580557	0.0367815	0.657201	ENSG00000259680	-740836
chr1_143191149	chr1	143191149	CpG	0.443359	0.655801	0.947959	NA	0	TRUE	-13.9279	-0.09629	0.158275	0.130652	0.214815	0.343078	0.209601	15.5449	0.125618	0.439687	0.421167	0.46168	0.859073	0.208143	0.370265	0.443359	0.718868	0.756399	0.641725	0.68963	0.313933	HIST2H3PS2	714817
chr1_143193288	chr1	143193288	CpG	0.443595	0.766991	0.986777	0	0.0859608	TRUE	-0.521835	0.0802236	-0.933741	-0.28691	0.463572	0.599106	0.0407297	13.0722	0.104712	0.384863	0.332806	0.389404	0.867993	0.174412	0.968157	0.443595	0.0152594	0.388636	0.233864	0.490056	0.815353	HIST2H3PS2	712678
chr1_125183691	chr1	125183691	CpG	0.443714	0.820804	0.9933	1	0.0171459	TRUE	4.12398	0.0538733	-0.270706	0.127739	0.377185	0.594154	-0.033795	9.26482	0.0703365	0.253165	0.241067	0.278458	0.551726	0.123701	0.656231	0.443714	0.284941	0.596189	0.175561	0.281525	0.784699	NONE
chr16_46399275	chr16	46399275	CpG	0.443906	0.877305	0.996187	1	0.00552162	TRUE	1.55196	-0.027297	-0.0258726	0.0126089	-0.0900342	-0.324721	0.00588467	4.73208	0.0356538	0.152903	0.127422	0.148378	0.283115	0.0633092	0.742937	0.443906	0.865632	0.921175	0.54399	0.2514	0.925942	SHCBP1	222351
chr1_125180160	chr1	125180160	CpG	0.444248	0.105654	0.746313	0	0.00783799	TRUE	-5.34588	-0.0364758	0.0344925	0.244784	-0.0762943	-0.0949749	0.0980208	5.28672	0.0476784	0.191369	0.153976	0.170889	0.36633	0.0708708	0.311926	0.444248	0.856964	0.11189	0.655269	0.795434	0.166637	NONE
chr16_46398752	chr16	46398752	CpG	0.444789	0.169287	0.796358	0	0.0159429	TRUE	-4.8565	0.0374067	-0.379075	0.0384345	0.0889337	0.515721	0.0781368	5.6418	0.0489533	0.182607	0.155205	0.189034	0.386773	0.0754697	0.389345	0.444789	0.0379021	0.804415	0.638023	0.182402	0.30051	SHCBP1	222874
chr16_46389361	chr16	46389361	CpG	0.445996	0.902111	0.996187	0	0.028644	TRUE	0.747344	-0.0402256	-0.0294456	0.134045	-0.104673	-0.00731873	0.00585631	6.17096	0.0527821	0.199428	0.167216	0.199033	0.419885	0.0825884	0.903607	0.445996	0.882619	0.422768	0.598951	0.986093	0.94347	SHCBP1	232265
chr16_34588057	chr16	34588057	CpG	0.446112	0.982549	0.996187	0	0.0168678	TRUE	-8.61085	0.0458638	-0.101743	0.0377304	0.0421605	-0.232852	0.138598	6.75676	0.0601956	0.236705	0.181271	0.207604	0.418489	0.0907174	0.20252	0.446112	0.667319	0.835117	0.839071	0.577929	0.126562	ENSG00000259680	-742829
chr2_90390775	chr2	90390775	CpG	0.446149	0.0857183	0.746313	NA	0	TRUE	18.2315	-0.0574293	-0.587619	-0.05168	0.17971	-0.403067	-0.215355	8.99562	0.0753812	0.279833	0.247927	0.267145	0.584596	0.119739	0.0426926	0.446149	0.0357384	0.834879	0.501133	0.490522	0.0720937	NONE
chr1_143239721	chr1	143239721	CpG	0.446203	0.107344	0.746313	0	0.0443204	TRUE	10.3925	-0.0726645	-0.133391	0.0845361	0.0237446	0.0562379	-0.118882	12.7374	0.0953903	0.372303	0.34916	0.399426	0.724644	0.169766	0.414556	0.446203	0.720129	0.808693	0.952596	0.93814	0.483761	HIST2H3PS2	666245
chr2_90396837	chr2	90396837	CpG	0.446302	0.433253	0.871727	1	0.209782	TRUE	19.345	-0.0758678	0.154547	-0.222946	-0.569828	-1.66641	-0.24507	20.2179	0.0996171	0.615107	0.527194	0.576744	1.00493	0.270954	0.338656	0.446302	0.80162	0.672375	0.323149	0.0972686	0.365747	NONE
chr1_143193153	chr1	143193153	CpG	0.446961	0.549319	0.901952	0	0.12594	TRUE	28.0979	-0.115287	-0.584908	-0.563433	-0.263384	-2.01047	-0.343218	20.2143	0.151595	0.541296	0.511345	0.554331	1.09873	0.269088	0.16453	0.446961	0.279888	0.270521	0.634688	0.0672784	0.202138	HIST2H3PS2	712813
chr1_143255624	chr1	143255624	CpG	0.447162	0.35174	0.862005	1	0.0453712	TRUE	-7.40131	-0.071782	0.420262	0.259245	0.147569	0.232064	0.123175	12.8555	0.0944308	0.388311	0.34939	0.39472	0.74668	0.171972	0.564798	0.447162	0.279127	0.458091	0.708511	0.755957	0.473839	HIST2H3PS2	650342
chr1_143220462	chr1	143220462	CpG	0.447228	0.0777234	0.746313	0	0.0773097	TRUE	2.86603	-0.0786823	-0.386903	0.0612401	0.241427	0.225982	-0.0203619	12.5172	0.103523	0.368097	0.334739	0.386733	0.856518	0.167563	0.818894	0.447228	0.293218	0.854838	0.532448	0.791905	0.903281	HIST2H3PS2	685504
chr16_34574030	chr16	34574030	CpG	0.448382	0.967259	0.996187	0	0.0423869	TRUE	-10.3605	-0.0534835	0.0751461	0.190027	-0.254304	-0.633705	0.158882	8.0681	0.0705481	0.277372	0.213381	0.248157	0.452478	0.108441	0.199095	0.448382	0.786451	0.373171	0.305473	0.161357	0.14288	ENSG00000259680	-728802
chr1_143215873	chr1	143215873	CpG	0.448482	0.587604	0.911979	NA	0	TRUE	-1.87616	-0.050154	-0.416034	-0.00404986	-0.129437	-0.517003	0.0486254	8.43432	0.0661707	0.269351	0.217641	0.250886	0.522229	0.11303	0.823969	0.448482	0.122448	0.985154	0.605909	0.322178	0.66705	HIST2H3PS2	690093
chr16_46394627	chr16	46394627	CpG	0.448811	0.470764	0.871727	1	0.0321957	TRUE	-1.47702	-0.0343779	-0.0673019	0.076692	0.00138184	0.114009	0.0328986	7.41261	0.0453895	0.241705	0.204604	0.203725	0.413326	0.0993081	0.842061	0.448811	0.78067	0.707786	0.994588	0.782676	0.740435	SHCBP1	226999
chr2_90398318	chr2	90398318	CpG	0.449047	0.232159	0.852119	1	0.0886764	TRUE	-3.2949	-0.0595359	-0.575119	-0.334297	0.21769	0.557117	0.0666668	13.4337	0.0786468	0.414313	0.358126	0.385707	0.757107	0.179821	0.806246	0.449047	0.165099	0.350582	0.572489	0.461822	0.710831	NONE
chr17_21969265	chr17	21969265	CpG	0.449684	0.966432	0.996187	NA	0	TRUE	-1.37516	0.0465339	0.0663361	-0.159999	0.265782	-0.110303	0.0281814	9.59299	0.0615575	0.214976	0.230012	0.234957	0.617817	0.127644	0.886014	0.449684	0.757646	0.486674	0.257973	0.858302	0.825263	MTRNR2L1	-553846	KCNJ18	276743
chr1_125183088	chr1	125183088	CpG	0.449711	0.408459	0.862005	NA	0	TRUE	-0.641664	-0.0569667	-0.329075	-0.447989	-0.287878	-0.876955	0.0317005	10.1919	0.0753631	0.279309	0.259708	0.291633	0.692902	0.136182	0.9498	0.449711	0.238726	0.0845325	0.323583	0.205647	0.815932	NONE
chr16_34588531	chr16	34588531	CpG	0.45006	0.444137	0.871727	0	0.0117267	TRUE	-2.40109	0.035205	-0.0271333	0.160118	-0.166902	-0.206024	0.0518739	5.61686	0.0466097	0.181757	0.147481	0.179316	0.382535	0.0751188	0.66903	0.45006	0.88133	0.277617	0.35197	0.59018	0.489843	ENSG00000259680	-743303
chr1_125180232	chr1	125180232	CpG	0.450064	0.381097	0.862005	1	0.178676	TRUE	-15.1365	-0.0359874	0.178095	0.0864033	0.315705	0.165084	0.227981	13.9643	0.047646	0.466292	0.409196	0.292048	0.474501	0.187295	0.278392	0.450064	0.702506	0.832767	0.279695	0.727907	0.223517	NONE
chr2_90386182	chr2	90386182	CpG	0.450088	0.530598	0.896151	1	0.110326	TRUE	-2.01136	0.0826249	0.0320477	0.837027	0.00583205	0.763058	0.0424059	17.0556	0.109398	0.561937	0.454658	0.523334	1.0415	0.228384	0.906123	0.450088	0.954521	0.0656208	0.991109	0.463769	0.852697	NONE
chr1_125180161	chr1	125180161	CpG	0.450307	0.105654	0.746313	0	0.0461411	TRUE	-4.07888	0.0480478	0.0521	0.158971	0.153636	0.0868205	0.0852927	7.57794	0.0636475	0.233336	0.205492	0.244116	0.448521	0.101445	0.5904	0.450307	0.823315	0.43916	0.529114	0.846512	0.400471	NONE
chr1_143264782	chr1	143264782	CpG	0.450336	0.701497	0.973425	NA	0	TRUE	10.3177	0.073924	0.0708519	0.0151166	0.132392	-0.00972758	-0.10717	13.0846	0.0979314	0.402682	0.342369	0.393679	0.896185	0.175143	0.430384	0.450336	0.860333	0.964782	0.73665	0.99134	0.540604	HIST2H3PS2	641184
chr16_46386538	chr16	46386538	CpG	0.451295	0.44327	0.871727	NA	0	TRUE	-4.55672	-0.0233419	-0.249604	0.011468	-0.0373355	-0.0144377	0.0755203	3.43682	0.0309879	0.125285	0.0980295	0.118416	0.262132	0.0460189	0.184888	0.451295	0.0463397	0.906872	0.75254	0.956076	0.100783	SHCBP1	235088
chr16_46386896	chr16	46386896	CpG	0.45138	0.704621	0.973612	0	0.0508721	TRUE	8.34104	-0.0526987	-0.300458	-0.0521755	-0.0978515	-0.240605	-0.0972781	8.06722	0.0699743	0.260637	0.219068	0.263264	0.523344	0.107971	0.301163	0.45138	0.248999	0.811749	0.710127	0.645698	0.367605	SHCBP1	234730
chr16_46389985	chr16	46389985	CpG	0.451726	0.957879	0.996187	0	0.0433005	TRUE	2.38555	0.0577821	-0.17152	0.012131	0.287818	-0.0401291	-0.00779747	8.21212	0.0767828	0.298695	0.233598	0.274099	0.516344	0.110175	0.77144	0.451726	0.565812	0.958583	0.293695	0.938053	0.943578	SHCBP1	231641
chr2_90392602	chr2	90392602	CpG	0.45212	0.461567	0.871727	0.298751	0.194352	TRUE	8.70147	-0.115363	-0.258759	-0.263945	0.776075	-1.05738	-0.0874473	18.1847	0.153432	0.555342	0.51763	0.564874	0.974504	0.24296	0.632291	0.45212	0.641254	0.610114	0.169475	0.277904	0.718903	NONE
chr1_143231457	chr1	143231457	CpG	0.452287	0.905174	0.996187	1	0.0284837	TRUE	2.76762	-0.0524503	-0.313325	-0.214697	0.0244151	-0.261509	-0.00538766	9.9693	0.0697841	0.28311	0.261145	0.288327	0.49048	0.13335	0.781309	0.452287	0.268412	0.410999	0.932517	0.593916	0.967772	HIST2H3PS2	674509
chr1_143191162	chr1	143191162	CpG	0.452608	0.655801	0.947959	1	0.084978	TRUE	-12.6873	0.110481	-0.111917	0.24629	1.35895	1.14666	0.194312	17.9324	0.147097	0.518004	0.517921	0.592768	0.975083	0.23914	0.479248	0.452608	0.828945	0.634405	0.0218738	0.239609	0.41648	HIST2H3PS2	714804
chr1_143195235	chr1	143195235	CpG	0.452714	0.143432	0.78383	1	0.117419	TRUE	0.522859	-0.0615467	0.683665	0.724994	-0.261204	-0.0891343	-0.00352818	14.2496	0.0819641	0.445864	0.392004	0.40981	0.711025	0.190859	0.97073	0.452714	0.12519	0.064392	0.523878	0.900238	0.985251	HIST2H3PS2	710731
chr16_46390909	chr16	46390909	CpG	0.453159	0.574403	0.911979	0.106943	0.0896875	TRUE	-7.08729	0.0570885	-0.0672351	0.0604106	0.0443171	0.0811268	0.106385	9.2978	0.0761019	0.294433	0.247223	0.288109	0.538302	0.124669	0.445908	0.453159	0.819371	0.806954	0.877751	0.880206	0.393473	SHCBP1	230717
chr16_46395103	chr16	46395103	CpG	0.453387	0.349645	0.862005	NA	0	TRUE	-2.50914	0.0640363	-0.1072	0.0557294	-0.404082	0.00636263	0.043176	9.19138	0.0854067	0.315645	0.267823	0.315311	0.751037	0.122971	0.784862	0.453387	0.73414	0.835165	0.200007	0.993241	0.725508	SHCBP1	226523
chr16_34593301	chr16	34593301	CpG	0.453526	0.0116083	0.743742	1	0.01288	TRUE	-1.79885	0.0376345	0.0347744	0.0147626	0.0188002	0.2013	0.0474433	6.87182	0.0502095	0.219792	0.184837	0.214372	0.458833	0.0919336	0.793497	0.453526	0.874287	0.936342	0.930116	0.660863	0.605812	ENSG00000259680	-748073
chr10_42079570	chr10	42079570	CpG	0.453885	0.742486	0.983757	1	0.631875	TRUE	-7.65049	-0.137898	-0.254679	0.0916316	0.347707	0.33281	0.130189	30.6961	0.18412	0.953636	0.829353	0.775696	1.38965	0.411791	0.80318	0.453885	0.789422	0.912024	0.653971	0.810724	0.751886	ZNF33B	558974
chr10_42079730	chr10	42079730	CpG	0.454855	0.941848	0.996187	NA	0	TRUE	-9.36676	0.0435762	-0.141878	-0.142227	0.448071	0.170981	0.151681	6.97904	0.058308	0.184556	0.17437	0.197004	0.517708	0.0933601	0.179555	0.454855	0.44204	0.414695	0.0229406	0.741199	0.104229	ZNF33B	558814
chr3_75669322	chr3	75669322	CpG	0.454957	0.785151	0.986777	0	0.252829	TRUE	9.21653	0.10091	0.612622	0.269849	-0.0830758	0.11054	-0.123721	16.4755	0.135055	0.498171	0.427831	0.493231	0.88979	0.221102	0.575884	0.454957	0.218793	0.528212	0.866244	0.901132	0.575778	FRG2C	4993	ZNF717	116245
chr1_143185159	chr1	143185159	CpG	0.455402	0.378086	0.862005	0	0.0136585	TRUE	9.34241	-0.0636076	0.0237062	0.315934	-0.0839997	0.641424	-0.102794	10.8593	0.0852146	0.368126	0.297723	0.336736	0.842533	0.145823	0.389618	0.455402	0.948654	0.288614	0.80301	0.446475	0.480857	HIST2H3PS2	720807
chr1_143253517	chr1	143253517	CpG	0.456058	0.556186	0.90498	NA	0	TRUE	-0.887747	-0.0506438	-0.132404	-0.135995	0.157121	-0.423346	0.0284597	8.10102	0.0679459	0.247925	0.221579	0.254711	0.503001	0.108249	0.912739	0.456058	0.593306	0.539378	0.537327	0.399989	0.792621	HIST2H3PS2	652449
chr1_125180089	chr1	125180089	CpG	0.457196	0.0402751	0.746313	0.614595	0.103489	TRUE	-3.15085	0.0674257	-0.00217721	0.184111	0.60733	0.351551	0.068521	12.022	0.0906903	0.39347	0.342374	0.360828	0.656658	0.160994	0.793252	0.457196	0.995585	0.590751	0.0923447	0.592398	0.67039	NONE
chr1_143265984	chr1	143265984	CpG	0.458727	0.894238	0.996187	NA	0	TRUE	-14.6701	-0.0537883	-0.541836	-0.460996	0.631258	0.0897001	0.218674	10.4934	0.0725941	0.279871	0.257265	0.273744	0.655911	0.140557	0.162106	0.458727	0.0528651	0.0731469	0.0211099	0.891223	0.119763	HIST2H3PS2	639982
chr16_46394809	chr16	46394809	CpG	0.458775	0.0537111	0.746313	0	0.0208717	TRUE	-2.669	-0.0285513	0.0439019	0.109657	-0.0541295	-0.0817389	0.0491593	4.54834	0.0385377	0.145018	0.122637	0.147253	0.274168	0.0609492	0.557333	0.458775	0.762093	0.371236	0.713175	0.7656	0.419919	SHCBP1	226817
chr16_46390365	chr16	46390365	CpG	0.458912	0.407556	0.862005	NA	0	TRUE	2.7882	-0.0156478	-0.104128	0.0592955	-0.0337566	-0.172918	-0.024653	2.47187	0.0211274	0.0827036	0.0675348	0.0809331	0.180311	0.0330319	0.259332	0.458912	0.208013	0.379945	0.67661	0.337558	0.455463	SHCBP1	231261
chr1_143222211	chr1	143222211	CpG	0.45909	0.907413	0.996187	NA	0	TRUE	-1.3201	0.0716335	0.54104	0.827047	0.1274	0.682833	0.0374482	10.3551	0.0967567	0.389475	0.338288	0.391783	0.737545	0.138953	0.898558	0.45909	0.164787	0.0144931	0.745044	0.35454	0.787543	HIST2H3PS2	683755
chr3_75669331	chr3	75669331	CpG	0.459844	0.785151	0.986777	0.304151	0.673912	TRUE	12.8511	0.139227	0.472746	0.423493	0.0500474	-0.0236317	-0.179294	26.2962	0.188373	0.794552	0.68842	0.761876	1.30017	0.352788	0.625049	0.459844	0.551854	0.538444	0.947625	0.985499	0.611299	FRG2C	5002	ZNF717	116236
chr1_125180067	chr1	125180067	CpG	0.461213	0.0638365	0.746313	0	0.00578253	TRUE	1.34328	-0.0263151	-0.138628	0.0322152	0.0736665	-0.0846116	0.000986957	4.28843	0.0357129	0.131291	0.117688	0.135381	0.279515	0.0572816	0.754103	0.461213	0.29102	0.784288	0.586344	0.762112	0.986253	NONE
chr16_34587416	chr16	34587416	CpG	0.461589	0.380278	0.862005	0	0.0803876	TRUE	-14.6001	0.0744866	0.240285	0.432756	0.0568972	-0.0810159	0.212148	11.7494	0.101173	0.386125	0.323042	0.3912	0.695829	0.157664	0.214007	0.461589	0.533745	0.180367	0.884361	0.907311	0.178441	ENSG00000259680	-742188
chr16_34571870	chr16	34571870	CpG	0.461731	0.211313	0.835596	1	0.0602159	TRUE	-14.9731	0.0791117	-0.442426	-0.480005	0.344075	-0.0526163	0.232723	13.9852	0.107489	0.451083	0.386066	0.428495	0.863422	0.187062	0.284332	0.461731	0.326687	0.213748	0.421983	0.951408	0.213466	ENSG00000259680	-726642
chr16_34588443	chr16	34588443	CpG	0.46189	0.429443	0.871068	1	0.034715	TRUE	-2.2368	-0.0549051	0.104216	-0.131007	-0.126802	0.637178	0.0475663	10.5479	0.0746259	0.323822	0.280668	0.321902	0.86853	0.141148	0.83206	0.46189	0.74758	0.640664	0.693644	0.463175	0.73612	ENSG00000259680	-743215
chr16_34583560	chr16	34583560	CpG	0.46196	0.724763	0.980389	1	0.170733	TRUE	1.9011	-0.0687731	-0.173119	0.494977	-0.0225595	-0.233869	0.00274761	15.7477	0.0934896	0.55199	0.453536	0.40655	0.809105	0.211141	0.903911	0.46196	0.753804	0.275108	0.955748	0.772545	0.989617	ENSG00000259680	-738332
chr2_90380730	chr2	90380730	CpG	0.462528	0.532348	0.896151	NA	0	TRUE	9.04771	0.0637472	0.338383	-0.166992	-0.369391	-1.43796	-0.0959098	12.7822	0.0867675	0.345529	0.305695	0.373819	0.778906	0.171201	0.479047	0.462528	0.327423	0.584881	0.323078	0.0648728	0.575332	NONE
chr1_143238709	chr1	143238709	CpG	0.463588	0.27501	0.862005	1	0.134315	TRUE	13.9102	-0.0665605	-0.517363	-0.195499	-0.0800457	-0.917716	-0.160204	16.0645	0.0908116	0.487507	0.433246	0.455981	0.713227	0.215124	0.386546	0.463588	0.28858	0.651815	0.860651	0.198196	0.45645	HIST2H3PS2	667257
chr16_34592608	chr16	34592608	CpG	0.463766	0.633959	0.947959	NA	0	TRUE	-7.5801	0.0823025	-0.0573977	-0.00153451	0.14952	1.17236	0.128946	13.0353	0.112334	0.438662	0.35437	0.413831	1.13452	0.17517	0.560901	0.463766	0.895896	0.996545	0.71787	0.301438	0.461659	ENSG00000259680	-747380
chr16_46390918	chr16	46390918	CpG	0.463813	0.654305	0.947959	NA	0	TRUE	-0.697246	-0.0268517	0.0805491	0.17743	-0.00100459	-0.0502423	0.0206182	4.18102	0.0366535	0.137522	0.115946	0.137702	0.281145	0.0558003	0.867555	0.463813	0.558065	0.125947	0.994179	0.858168	0.711756	SHCBP1	230708
chr2_90397529	chr2	90397529	CpG	0.464096	0.195963	0.822469	NA	0	TRUE	6.22593	0.051214	0.169052	0.106921	-0.133933	-0.592998	-0.0713341	8.91954	0.0699532	0.27147	0.243123	0.272447	0.573085	0.119224	0.48517	0.464096	0.533462	0.660096	0.623007	0.300787	0.549627	NONE
chr16_46394500	chr16	46394500	CpG	0.464557	0.401586	0.862005	0.702939	0.104495	TRUE	-0.516507	0.0537934	-0.00283999	0.418788	-0.101021	0.791132	0.0301495	11.7232	0.0735521	0.378603	0.315765	0.325264	0.685799	0.157065	0.964858	0.464557	0.994015	0.184752	0.75612	0.248668	0.847777	SHCBP1	227126
chr1_125180308	chr1	125180308	CpG	0.464647	0.656153	0.947959	NA	0	TRUE	0.821746	-0.0421329	0.0875916	0.126529	-0.051946	0.320525	0.015963	6.74433	0.0576203	0.22753	0.193586	0.224822	0.541908	0.0902877	0.903024	0.464647	0.700261	0.513366	0.817273	0.554202	0.859665	NONE
chr16_46399252	chr16	46399252	CpG	0.465606	0.70565	0.973612	1	0.00133552	TRUE	-1.68181	-0.028123	-0.0193897	0.193959	-0.116244	-0.0383376	0.0464307	4.54513	0.0385433	0.155649	0.123417	0.147997	0.316566	0.0607971	0.711365	0.465606	0.900862	0.11605	0.432193	0.903608	0.445046	SHCBP1	222374
chr16_46400998	chr16	46400998	CpG	0.466199	0.027795	0.743742	1	0.0170483	TRUE	-1.66915	-0.0493865	0.2657	0.124284	-0.118746	-0.344145	0.0260902	8.41813	0.0677755	0.282216	0.239698	0.27677	0.589959	0.112709	0.842826	0.466199	0.34646	0.604109	0.667892	0.559666	0.816939	SHCBP1	220628
chr1_143255696	chr1	143255696	CpG	0.46633	0.35174	0.862005	NA	0	TRUE	23.9496	-0.0829039	0.178506	0.310372	-0.283397	0.488987	-0.300045	15.6876	0.113806	0.466479	0.406453	0.49077	1.22527	0.209051	0.126846	0.46633	0.701968	0.445099	0.563632	0.689831	0.15121	HIST2H3PS2	650270
chr10_42074069	chr10	42074069	CpG	0.466762	0.978169	0.996187	0	0.0186344	TRUE	3.78951	0.0677939	0.182521	-0.0022947	0.00138046	-0.438236	-0.0263431	11.4662	0.0931544	0.320684	0.298296	0.356035	0.789224	0.153541	0.741027	0.466762	0.569246	0.993862	0.996906	0.578707	0.863776	ZNF33B	564475
chr16_46389873	chr16	46389873	CpG	0.466853	0.934869	0.996187	1	0.00034981	TRUE	-2.23893	-0.0205847	0.0573954	-0.0454358	-0.00210767	0.32771	0.00246445	3.33452	0.0282908	0.11426	0.0932133	0.111758	0.226216	0.0445684	0.50194	0.466853	0.615439	0.625947	0.984953	0.147433	0.955903	SHCBP1	231753
chr16_34581610	chr16	34581610	CpG	0.467715	0.183063	0.796358	NA	0	TRUE	-3.4067	0.0367976	0.0419844	0.128156	0.116482	0.240154	0.0457051	5.60681	0.0506713	0.195777	0.1621	0.201291	0.430546	0.0750194	0.543453	0.467715	0.830196	0.429175	0.56281	0.576988	0.542363	ENSG00000259680	-736382
chr10_42070414	chr10	42070414	CpG	0.467772	0.671028	0.951415	NA	0	TRUE	-34.5381	0.0973925	0.145247	0.256604	0.450942	-0.22825	0.48871	17.1955	0.134129	0.438212	0.415526	0.476606	0.90793	0.231205	0.044585	0.467772	0.740302	0.536879	0.344071	0.801508	0.0345364	ZNF33B	568130
chr16_34571831	chr16	34571831	CpG	0.468072	0.174927	0.796358	1	0.11139	TRUE	-15.3424	-0.0533963	-0.621029	-0.1356	0.347593	0.0311316	0.223571	13.2652	0.0735871	0.43553	0.366576	0.366013	0.700745	0.177707	0.247438	0.468072	0.153892	0.711449	0.342278	0.964564	0.208359	ENSG00000259680	-726603
chr1_143222679	chr1	143222679	CpG	0.468828	0.210629	0.835596	0	0.0720389	TRUE	20.6017	0.0830997	-0.330193	-0.896377	-0.15839	-0.686621	-0.234319	17.1394	0.114717	0.439787	0.430021	0.476882	1.04741	0.228537	0.229361	0.468828	0.452771	0.0371149	0.739785	0.512119	0.305222	HIST2H3PS2	683287
chr16_46390844	chr16	46390844	CpG	0.469019	0.276058	0.862005	0	0.0384825	TRUE	0.869237	0.0400876	0.213391	0.292555	0.0407287	-0.0728604	0.00440495	6.36369	0.0553638	0.209116	0.172126	0.203912	0.400651	0.0852969	0.891352	0.469019	0.30752	0.0891962	0.841686	0.855697	0.958814	SHCBP1	230782
chr1_143238202	chr1	143238202	CpG	0.469917	0.550542	0.901952	NA	0	TRUE	10.0759	-0.0395643	0.035594	0.392902	-0.0900257	1.36069	-0.128726	6.74902	0.0547516	0.224615	0.192951	0.2357	0.668124	0.0904138	0.135452	0.469917	0.874089	0.0417227	0.702498	0.0416923	0.154523	HIST2H3PS2	667764
chr16_46400740	chr16	46400740	CpG	0.470292	0.590324	0.911979	NA	0	TRUE	-1.87048	-0.0454078	-0.498034	-0.0691099	0.215136	-0.211157	0.0645401	6.57463	0.0628914	0.23768	0.189583	0.222284	0.482098	0.0878899	0.776027	0.470292	0.0361355	0.715458	0.333123	0.66139	0.462748	SHCBP1	220886
chr16_46398366	chr16	46398366	CpG	0.471235	0.0562382	0.746313	0	0.0768401	TRUE	0.560819	-0.0591758	-0.422683	-0.141016	-0.0563801	0.371533	0.0144652	9.21233	0.0821349	0.306383	0.251877	0.299504	0.611467	0.123424	0.951457	0.471235	0.167712	0.575574	0.850685	0.543446	0.906703	SHCBP1	223260
chr1_143185207	chr1	143185207	CpG	0.472007	0.408485	0.862005	NA	0	TRUE	2.02494	0.0304351	-0.0808036	0.246516	0.142557	0.504003	-0.0019118	5.24187	0.042317	0.166581	0.14612	0.171158	0.351911	0.0701037	0.699274	0.472007	0.627626	0.0915879	0.404902	0.152089	0.978244	HIST2H3PS2	720759
chr16_46394461	chr16	46394461	CpG	0.472694	0.647579	0.947959	0	0.00297827	TRUE	-0.0137393	0.0389289	0.143399	0.184815	-0.259838	-0.0572426	0.0175208	6.32107	0.0542108	0.222284	0.170768	0.198087	0.455064	0.0846639	0.998266	0.472694	0.518854	0.279137	0.189609	0.899898	0.836053	SHCBP1	227165
chr16_46401086	chr16	46401086	CpG	0.474473	0.0186225	0.743742	NA	0	TRUE	10.8919	0.0553851	-0.579405	-0.0961721	0.246064	-0.465565	-0.113724	8.87115	0.0774379	0.290036	0.243259	0.287759	0.590681	0.118032	0.219526	0.474473	0.0457491	0.692586	0.392493	0.430589	0.335297	SHCBP1	220540
chr16_34593135	chr16	34593135	CpG	0.474555	0.277744	0.862005	NA	0	TRUE	-16.3531	0.0454159	-0.244922	0.120809	0.0466237	1.6162	0.246525	7.18843	0.063511	0.267219	0.188283	0.232056	0.773844	0.0965423	0.0229107	0.474555	0.359374	0.521112	0.840765	0.0367502	0.0106632	ENSG00000259680	-747907
chr16_34583465	chr16	34583465	CpG	0.474674	0.712091	0.976445	0	0.0427345	TRUE	-1.61582	0.0545337	0.0770327	0.474977	0.135601	0.732468	0.0463882	8.24124	0.0762822	0.299638	0.233625	0.274674	0.645967	0.110569	0.844559	0.474674	0.797113	0.0420451	0.621531	0.256833	0.674822	ENSG00000259680	-738237
chr16_34588145	chr16	34588145	CpG	0.475624	0.934719	0.996187	NA	0	TRUE	-4.95749	-0.0276011	0.00274315	0.1002	0.0186096	0.0789871	0.080747	4.16509	0.0386918	0.152073	0.117721	0.135382	0.330306	0.0558867	0.233949	0.475624	0.985608	0.394676	0.890668	0.811002	0.148505	ENSG00000259680	-742917
chr1_143266554	chr1	143266554	CpG	0.47637	0.641518	0.947959	NA	0	TRUE	12.847	0.0490297	0.0312096	-0.0158475	-0.349824	0.0508839	-0.152328	9.14444	0.0688472	0.304751	0.252394	0.305171	0.652592	0.122687	0.160051	0.47637	0.918431	0.949935	0.251662	0.93785	0.214386	HIST2H3PS2	639412
chr1_143239793	chr1	143239793	CpG	0.477241	0.203595	0.835596	1	0.160854	TRUE	-12.3449	-0.0550679	0.17812	0.475101	0.0147244	-0.0125028	0.164053	16.312	0.0774789	0.494946	0.440718	0.449925	0.694474	0.218415	0.44917	0.477241	0.718939	0.281027	0.973893	0.985636	0.452588	HIST2H3PS2	666173
chr1_143231445	chr1	143231445	CpG	0.477822	0.905174	0.996187	1	0.00338214	TRUE	-11.1161	-0.0681481	0.0617914	0.161731	0.175248	0.0875552	0.169939	12.206	0.0960089	0.365532	0.319034	0.342887	0.610169	0.164501	0.362451	0.477822	0.865761	0.612197	0.609285	0.885901	0.301576	HIST2H3PS2	674521
chr1_143251643	chr1	143251643	CpG	0.47801	0.644303	0.947959	NA	0	TRUE	-10.5521	0.0687705	-0.396775	-0.234581	0.129869	0.618457	0.161317	10.8716	0.0969271	0.365664	0.320393	0.386422	0.78732	0.145446	0.331742	0.47801	0.277886	0.464068	0.736811	0.432147	0.267379	HIST2H3PS2	654323
chr16_46392834	chr16	46392834	CpG	0.478686	0.56134	0.90498	0	0.0206603	TRUE	2.27052	-0.0531393	-0.0190132	-0.125296	-0.226716	-0.853922	-0.0158096	8.54217	0.0750112	0.291293	0.238863	0.28353	0.61998	0.114338	0.790393	0.478686	0.947958	0.599895	0.42393	0.168408	0.890027	SHCBP1	228792
chr16_34589452	chr16	34589452	CpG	0.478956	0.414178	0.862005	NA	0	TRUE	-8.87601	0.0505401	-0.284882	0.378517	0.389002	0.0483597	0.14077	7.04831	0.0713861	0.294146	0.207808	0.242381	0.500586	0.09441	0.207918	0.478956	0.332792	0.0685346	0.108511	0.923039	0.135947	ENSG00000259680	-744224
chr1_143213247	chr1	143213247	CpG	0.479833	0.626929	0.947959	1	0.0552908	TRUE	-15.3044	0.0291176	-0.00586413	0.263333	0.341551	1.00177	0.21445	8.74474	0.0412096	0.278228	0.242359	0.224452	0.391918	0.117178	0.0800971	0.479833	0.983184	0.277238	0.128082	0.0105864	0.067231	HIST2H3PS2	692719
chr1_143217344	chr1	143217344	CpG	0.480154	0.444628	0.871727	1	0.0746035	TRUE	-9.82714	0.0366934	-0.299478	0.148069	0.290482	0.288475	0.149549	10.3165	0.0519697	0.330114	0.287806	0.263168	0.456773	0.138356	0.340812	0.480154	0.364303	0.606919	0.269685	0.527681	0.279742	HIST2H3PS2	688622
chr19_7450704	chr19	7450704	CpG	0.480186	0.924282	0.996187	0.260225	0.0545722	TRUE	15.5867	-0.0893885	-0.372089	-0.254578	0.381834	0.375565	-0.193556	14.9183	0.126612	0.412612	0.384661	0.439901	0.878392	0.199575	0.296116	0.480186	0.367169	0.508083	0.385393	0.668972	0.332127	ARHGEF18	11017	PEX11G	38315
chr16_46401149	chr16	46401149	CpG	0.48029	0.0265684	0.743742	1	0.0896563	TRUE	-3.50181	-0.0567404	-0.770594	-0.0715483	0.197868	0.362868	0.0821337	13.0677	0.0803876	0.452949	0.357262	0.359807	0.783927	0.175175	0.78872	0.48029	0.0888901	0.841271	0.582369	0.643447	0.639165	SHCBP1	220477
chr16_34582374	chr16	34582374	CpG	0.480489	0.123176	0.777981	0	0.0280715	TRUE	-1.89843	-0.0321776	-0.0964939	0.015129	0.0833567	0.0293857	0.0407723	5.32749	0.0456086	0.168174	0.143222	0.171233	0.331385	0.0713557	0.721582	0.480489	0.56612	0.915873	0.626399	0.92934	0.567732	ENSG00000259680	-737146
chr2_90381692	chr2	90381692	CpG	0.480698	0.0738385	0.746313	NA	0	TRUE	-10.9589	0.0549291	0.265832	0.16941	-0.471216	0.854418	0.171515	10.6775	0.0778937	0.323878	0.265476	0.31262	0.833857	0.143433	0.304724	0.480698	0.411772	0.523383	0.13173	0.305525	0.23178	NONE
chr16_34593350	chr16	34593350	CpG	0.480876	0.0663103	0.746313	NA	0	TRUE	-12.3363	-0.0461507	-0.0873943	0.241346	0.15863	0.41693	0.194943	7.02693	0.0654718	0.261052	0.201213	0.237373	0.550853	0.0940392	0.079162	0.480876	0.737793	0.230351	0.503957	0.449121	0.0381731	ENSG00000259680	-748122
chr16_46398677	chr16	46398677	CpG	0.480919	0.112397	0.760196	NA	0	TRUE	-8.79355	-0.0566376	0.0563794	0.187517	0.113159	0.471144	0.125685	8.20543	0.080357	0.319347	0.245992	0.267106	0.607468	0.110247	0.283866	0.480919	0.859865	0.445887	0.671821	0.437994	0.254275	SHCBP1	222949
chr16_46389103	chr16	46389103	CpG	0.481253	0.590606	0.911979	0	0.046388	TRUE	5.74764	0.0591466	0.302225	0.152381	-0.465322	-0.156804	-0.0562855	10.3615	0.0839806	0.344471	0.279346	0.345986	0.712483	0.138992	0.579093	0.481253	0.380292	0.585415	0.178653	0.825808	0.68551	SHCBP1	232523
chr16_46400799	chr16	46400799	CpG	0.481597	0.404943	0.862005	0.736151	0.0312748	TRUE	-1.55388	0.0289977	-0.00556537	0.239678	-0.0708913	0.436649	0.0380324	6.61859	0.0412053	0.21166	0.180558	0.188358	0.381993	0.0886683	0.814383	0.481597	0.979023	0.184367	0.706646	0.253006	0.667975	SHCBP1	220827
chr1_143193301	chr1	143193301	CpG	0.481991	0.766991	0.986777	1	0.129806	TRUE	30.4376	0.0744358	1.01555	0.936454	-1.42858	-1.06881	-0.386206	22.109	0.105867	0.701591	0.512457	0.758052	1.09346	0.29678	0.168603	0.481991	0.147758	0.0676428	0.0594925	0.328343	0.193149	HIST2H3PS2	712665
chr16_46380944	chr16	46380944	CpG	0.482026	0.259699	0.862005	NA	0	TRUE	-8.37234	-0.0599245	-0.263356	-0.0992292	0.333204	-0.431557	0.142281	10.1533	0.0852353	0.317383	0.265459	0.313972	0.690187	0.135568	0.409603	0.482026	0.406666	0.708551	0.288574	0.53179	0.293939	SHCBP1	240682
chr16_34589439	chr16	34589439	CpG	0.483475	0.414178	0.862005	NA	0	TRUE	-15.0264	0.0520581	0.388763	0.649786	0.0403559	-0.451084	0.21845	7.70182	0.0742919	0.313437	0.23066	0.265704	0.503859	0.103504	0.0510545	0.483475	0.214856	0.0048463	0.879279	0.370649	0.0348115	ENSG00000259680	-744211
chr1_143247211	chr1	143247211	CpG	0.484061	0.472965	0.871727	NA	0	TRUE	13.5655	0.0934654	0.641907	0.0664268	-0.453622	-1.00909	-0.165519	17.7163	0.133563	0.508097	0.47249	0.601108	0.969926	0.235919	0.443851	0.484061	0.206462	0.888195	0.450463	0.298165	0.482932	HIST2H3PS2	658755
chr16_34581441	chr16	34581441	CpG	0.484529	0.306325	0.862005	0.0692195	0.0843453	TRUE	-2.76717	0.0624321	-0.293785	-0.075906	0.31214	-0.281821	0.0607176	10.1365	0.0893116	0.336502	0.274895	0.320047	0.597056	0.135965	0.784861	0.484529	0.382632	0.782451	0.329415	0.636914	0.655186	ENSG00000259680	-736213
chr1_143195655	chr1	143195655	CpG	0.486923	0.663683	0.947959	NA	0	TRUE	-4.25381	0.0832336	-0.438467	-0.279597	-0.000683009	0.581873	0.0938719	17.4245	0.119724	0.522881	0.477447	0.497677	1.23548	0.232393	0.807132	0.486923	0.401716	0.558139	0.998905	0.637662	0.68626	HIST2H3PS2	710311
chr16_46394886	chr16	46394886	CpG	0.487482	0.12603	0.778741	0.382346	0.0234822	TRUE	2.51825	-0.0290926	-0.0649709	0.000986813	-0.144727	-0.302413	-0.0102982	5.64256	0.0419009	0.178747	0.152045	0.174624	0.317451	0.075565	0.655384	0.487482	0.716247	0.994822	0.407221	0.340779	0.891598	SHCBP1	226740
chr10_42080622	chr10	42080622	CpG	0.487577	0.481433	0.871727	NA	0	TRUE	13.2196	0.0487263	0.0163331	0.0719624	-0.527091	-0.486986	-0.152617	8.89337	0.0701938	0.271207	0.22767	0.27583	0.650298	0.119109	0.137159	0.487577	0.951977	0.75194	0.0560139	0.453939	0.200081	ZNF33B	557922
chr1_143193238	chr1	143193238	CpG	0.488769	0.776798	0.986777	NA	0	TRUE	-28.3437	0.0607435	0.181596	0.151278	0.235475	0.890385	0.397405	11.4249	0.0877456	0.340948	0.287362	0.335717	0.770714	0.153233	0.0131059	0.488769	0.594296	0.598585	0.483047	0.247979	0.00950129	HIST2H3PS2	712728
chr1_143263481	chr1	143263481	CpG	0.488784	0.0723794	0.746313	1	0.0863228	TRUE	-4.01997	-0.0554462	0.0349136	-0.107568	0.467237	0.858546	0.0727798	13.9143	0.0800964	0.418492	0.372449	0.414569	0.92381	0.185855	0.772651	0.488784	0.933512	0.772724	0.259724	0.352706	0.695358	HIST2H3PS2	642485
chr16_34572811	chr16	34572811	CpG	0.488836	0.529911	0.896151	NA	0	TRUE	21.8883	-0.0703668	0.260299	0.362593	-0.607924	-0.244149	-0.272016	12.197	0.101662	0.4337	0.352528	0.419563	1.17395	0.162821	0.0727214	0.488836	0.548384	0.303691	0.147353	0.83525	0.0947928	ENSG00000259680	-727583
chr16_34587232	chr16	34587232	CpG	0.490502	0.208895	0.835596	1	0.146429	TRUE	-13.1544	0.0630374	0.403632	0.219142	0.201867	0.255471	0.195507	15.8986	0.0914234	0.502882	0.433525	0.435416	0.824003	0.21305	0.408015	0.490502	0.422184	0.613215	0.642921	0.756533	0.358798	ENSG00000259680	-742004
chr16_46394548	chr16	46394548	CpG	0.492913	0.532648	0.896151	NA	0	TRUE	6.42375	-0.0243703	-0.287162	-0.0768644	0.10153	0.0671338	-0.0655113	4.06731	0.0355416	0.137708	0.115061	0.134578	0.375059	0.0542604	0.114254	0.492913	0.0370424	0.504111	0.450588	0.857941	0.227297	SHCBP1	227078
chr10_42073566	chr10	42073566	CpG	0.493728	0.13861	0.78383	NA	0	TRUE	-0.307551	0.0716914	-0.0288054	-0.177438	0.832176	0.728899	0.0355258	11.9995	0.104752	0.306531	0.330592	0.385353	1.14355	0.159648	0.979552	0.493728	0.925131	0.591456	0.0308103	0.523866	0.823905	ZNF33B	564978
chr17_21976993	chr17	21976993	CpG	0.494014	0.494014	0.876322	0.800252	0.0574118	TRUE	-1.56327	0.0507113	-0.108611	0.0796733	0.108945	0.406226	0.0268035	11.7857	0.074146	0.33763	0.312735	0.337379	0.784855	0.157498	0.894477	0.494014	0.74769	0.798906	0.74676	0.60475	0.864867	MTRNR2L1	-546118	KCNJ18	284471
chr16_46386897	chr16	46386897	CpG	0.494262	0.704621	0.973612	1	0.210315	TRUE	5.93845	-0.0541821	-0.454794	-0.0969605	0.439666	-0.456372	-0.0690469	16.655	0.0792662	0.547482	0.47705	0.406382	0.699931	0.223279	0.721424	0.494262	0.406142	0.83894	0.279296	0.514386	0.757138	SHCBP1	234729
chr1_143220979	chr1	143220979	CpG	0.494665	0.784351	0.986777	NA	0	TRUE	32.2889	-0.0833059	1.58342	1.96442	-1.20172	-0.480731	-0.432249	15.8417	0.121987	0.661855	0.521373	0.632699	0.824889	0.214243	0.0415273	0.494665	0.0167389	0.000164703	0.0575168	0.560039	0.0436363	HIST2H3PS2	684987
chr1_143216568	chr1	143216568	CpG	0.494982	0.303132	0.862005	1	0.323717	TRUE	11.4856	0.108169	-0.173416	0.139989	0.132455	0.162158	-0.130308	24.4049	0.15851	0.74598	0.680667	0.723819	1.26743	0.326358	0.637906	0.494982	0.816176	0.837053	0.854803	0.898194	0.689689	HIST2H3PS2	689398
chr16_46387769	chr16	46387769	CpG	0.495699	0.929025	0.996187	NA	0	TRUE	3.00219	-0.0191766	0.0146677	0.00741652	-0.0543574	-0.369832	-0.0232003	3.18211	0.0281481	0.112548	0.09037	0.108097	0.231974	0.0425841	0.345446	0.495699	0.89631	0.934592	0.615065	0.110873	0.585883	SHCBP1	233857
chr1_143202534	chr1	143202534	CpG	0.496473	0.412563	0.862005	1	0.236582	TRUE	-6.693	0.0734275	-0.651916	-0.0965678	0.854324	-0.19497	0.115421	19.3513	0.107974	0.616063	0.548385	0.557777	0.873007	0.258722	0.729442	0.496473	0.289966	0.860219	0.125607	0.823278	0.655513	HIST2H3PS2	703432
chr16_46400630	chr16	46400630	CpG	0.49669	0.804284	0.988445	0	0.0189069	TRUE	-4.14012	-0.0310759	0.00506272	0.226744	-0.0677552	0.135119	0.0675653	5.22458	0.0457196	0.175519	0.141368	0.164472	0.327264	0.0700949	0.42811	0.49669	0.976989	0.108729	0.680372	0.679699	0.33509	SHCBP1	220996
chr1_143238687	chr1	143238687	CpG	0.496733	0.27501	0.862005	NA	0	TRUE	-3.84221	0.0422688	-0.591824	-0.0270239	0.302126	0.96294	0.0681483	8.29611	0.0621929	0.232125	0.212957	0.249439	0.486508	0.111194	0.643268	0.496733	0.0107849	0.899021	0.225811	0.0477832	0.539959	HIST2H3PS2	667279
chr16_46388993	chr16	46388993	CpG	0.496848	0.471389	0.871727	0	0.0738502	TRUE	-5.73795	-0.0541537	-0.0721316	0.182469	-0.00859814	-0.150793	0.0983633	9.03931	0.0797013	0.296952	0.244638	0.278678	0.567055	0.12122	0.525574	0.496848	0.808078	0.455743	0.975386	0.790299	0.417112	SHCBP1	232633
chr16_34576595	chr16	34576595	CpG	0.49704	0.0740647	0.746313	NA	0	TRUE	9.6887	0.0484177	-0.107962	-0.0247866	0.0862166	-0.158983	-0.119349	7.88844	0.0712911	0.267787	0.227123	0.279494	0.605655	0.105285	0.219366	0.49704	0.686826	0.913097	0.757722	0.792938	0.256969	ENSG00000259680	-731367
chr16_34587032	chr16	34587032	CpG	0.497906	0.0683156	0.746313	NA	0	TRUE	-1.83997	0.0379595	-0.101454	-0.171723	0.139993	0.569962	0.0407997	6.43079	0.0560049	0.214588	0.179828	0.210683	0.560575	0.0858547	0.774787	0.497906	0.636367	0.339615	0.506387	0.309275	0.634632	ENSG00000259680	-741804
chr16_46394301	chr16	46394301	CpG	0.497941	0.242254	0.852119	1	0.0128465	TRUE	6.13857	-0.0463843	-0.275801	-0.136955	0.112785	-0.117844	-0.050852	8.39565	0.0684404	0.290281	0.241159	0.27847	0.634394	0.112249	0.464681	0.497941	0.342052	0.570101	0.685465	0.852635	0.650528	SHCBP1	227325
chr16_46398879	chr16	46398879	CpG	0.498455	0.195185	0.820923	NA	0	TRUE	0.184494	-0.0195552	0.0236	-0.0670907	-0.00880335	0.0902918	0.0188433	3.40568	0.0288884	0.110861	0.0929548	0.110667	0.257633	0.0455127	0.956798	0.498455	0.831422	0.470444	0.936597	0.725989	0.678858	SHCBP1	222747
chr16_46389883	chr16	46389883	CpG	0.499742	0.941895	0.996187	1	0.00115513	TRUE	0.863322	-0.0164741	0.121193	0.0525294	-0.100648	-0.142087	0.00954071	3.08554	0.0244098	0.103656	0.0856823	0.101575	0.214898	0.0412938	0.779634	0.499742	0.242325	0.539829	0.321748	0.508496	0.81728	SHCBP1	231743
chr16_46398614	chr16	46398614	CpG	0.500691	0.317493	0.862005	0	0.00567285	TRUE	-13.5731	0.0455091	-0.139037	-0.129739	0.276205	0.312185	0.204301	7.69758	0.0675808	0.249282	0.213268	0.258834	0.501076	0.10305	0.0778509	0.500691	0.577016	0.542963	0.285922	0.533265	0.0474183	SHCBP1	223012
chr16_46401048	chr16	46401048	CpG	0.501088	0.0381511	0.746313	1	0.0321087	TRUE	-1.41181	0.0333708	-0.359535	0.000601112	0.137308	-0.17649	0.0306696	8.27202	0.0496015	0.265444	0.220802	0.2358	0.457392	0.110773	0.864481	0.501088	0.175588	0.997828	0.56036	0.699599	0.78188	SHCBP1	220578
chr16_34586728	chr16	34586728	CpG	0.501739	0.35009	0.862005	0.945681	0.0353536	TRUE	-2.68492	0.034241	-0.165117	0.213471	0.117854	0.0447098	0.0634808	8.03781	0.0509724	0.259677	0.219581	0.232176	0.421838	0.107642	0.738352	0.501739	0.524871	0.330963	0.611729	0.915592	0.555367	ENSG00000259680	-741500
chr16_34593123	chr16	34593123	CpG	0.503279	0.327522	0.862005	1	0.000538115	TRUE	-14.0444	0.0367892	0.0303291	0.219747	0.269958	-0.131493	0.207396	6.10859	0.0549635	0.218008	0.165031	0.202075	0.395046	0.0819152	0.0214984	0.503279	0.889356	0.183008	0.181571	0.739243	0.0113468	ENSG00000259680	-747895
chr1_143265968	chr1	143265968	CpG	0.503401	0.894238	0.996187	0	0.00222499	TRUE	10.4627	-0.0593842	-0.243138	-0.0944667	-0.378952	-0.0395041	-0.1127	13.4699	0.088746	0.394128	0.325615	0.375796	0.911296	0.180564	0.437309	0.503401	0.537301	0.771726	0.313262	0.965423	0.532526	HIST2H3PS2	639998
chr2_90382618	chr2	90382618	CpG	0.504195	0.584271	0.911979	0	0.0557642	TRUE	-5.71653	0.0521997	-0.286442	-0.0916897	0.163793	0.509686	0.0846554	9.32121	0.0781545	0.300999	0.248225	0.294248	0.60045	0.124919	0.53969	0.504195	0.341281	0.711844	0.577768	0.39597	0.497974	NONE
chr2_90401129	chr2	90401129	CpG	0.50477	0.664907	0.947959	1	0.0935554	TRUE	-10.8764	0.0588716	-0.189126	0.483465	-0.0305054	0.319832	0.164688	14.6853	0.0882628	0.463101	0.375363	0.420017	0.726265	0.196773	0.458915	0.50477	0.682987	0.197748	0.942101	0.659662	0.402626	NONE
chr1_143195001	chr1	143195001	CpG	0.504913	0.319231	0.862005	NA	0	TRUE	4.4874	-0.0446685	-0.463906	-0.303168	0.48837	0.463934	-0.0361187	8.36038	0.0669913	0.226923	0.227953	0.250154	0.639054	0.111251	0.591443	0.504913	0.0409202	0.183532	0.0509057	0.467857	0.745439	HIST2H3PS2	710965
chr16_46387221	chr16	46387221	CpG	0.50554	0.215301	0.835596	0.582362	0.239627	TRUE	0.536318	0.073961	0.520864	0.59966	0.0998573	-0.247371	0.00592976	16.8347	0.111086	0.540983	0.465345	0.48597	0.862852	0.225693	0.974585	0.50554	0.335642	0.197525	0.837197	0.77435	0.979039	SHCBP1	234405
chr16_46390661	chr16	46390661	CpG	0.506523	0.0257765	0.743742	0.0386818	0.00794208	TRUE	-0.0185205	0.0235943	-0.318239	-0.0807252	0.0653651	0.324588	0.0253881	4.05266	0.0355196	0.142201	0.109515	0.127836	0.291232	0.0543417	0.996354	0.506523	0.0252243	0.461052	0.609126	0.265051	0.640361	SHCBP1	230965
chr16_46394623	chr16	46394623	CpG	0.506557	0.470764	0.871727	1	0.0393614	TRUE	-3.27159	0.0315556	-0.0921609	0.149288	0.155367	0.712403	0.0626779	8.17928	0.0475086	0.262308	0.224825	0.229321	0.48384	0.10954	0.689167	0.506557	0.725329	0.506677	0.498082	0.140915	0.567194	SHCBP1	227003
chr10_42073556	chr10	42073556	CpG	0.508161	0.13861	0.78383	1	0.4442	TRUE	-25.4287	0.0644883	-0.709598	0.349526	0.928138	0.616388	0.36892	23.1589	0.097458	0.764787	0.662172	0.522395	0.957081	0.310661	0.272199	0.508161	0.353492	0.597605	0.075618	0.519557	0.235019	ZNF33B	564988
chr16_34592624	chr16	34592624	CpG	0.50825	0.460597	0.871727	0	0.109603	TRUE	7.40035	-0.0686903	-0.0490281	-0.123677	-0.300334	-0.938743	-0.107009	11.8115	0.10383	0.380892	0.320734	0.376976	0.798838	0.158339	0.530963	0.50825	0.89758	0.699788	0.42563	0.239941	0.499154	ENSG00000259680	-747396
chr10_42079316	chr10	42079316	CpG	0.510234	0.380754	0.862005	0	0.00348001	TRUE	-17.2312	0.0556338	-0.115984	0.241086	0.0441185	0.0140115	0.254113	9.57213	0.084489	0.306577	0.24852	0.301989	0.593486	0.128564	0.0718386	0.510234	0.705193	0.332003	0.883848	0.981165	0.0480931	ZNF33B	559228
chr1_143214677	chr1	143214677	CpG	0.510708	0.777648	0.986777	NA	0	TRUE	5.45518	-0.0185851	-0.308202	-0.134463	0.067347	-0.184135	-0.0466369	3.29532	0.0282562	0.110867	0.0946358	0.110363	0.230414	0.0440518	0.0978365	0.510708	0.00543716	0.15536	0.54171	0.424203	0.289744	HIST2H3PS2	691289
chr1_143255546	chr1	143255546	CpG	0.510861	0.35174	0.862005	1	0.00449816	TRUE	-12.9264	0.0428657	0.0204496	0.20399	0.135757	-0.0904308	0.179449	8.23436	0.0651953	0.249945	0.218305	0.262312	0.605468	0.109993	0.11646	0.510861	0.934793	0.350084	0.60478	0.881272	0.102792	HIST2H3PS2	650420
chr16_46390769	chr16	46390769	CpG	0.511218	0.10848	0.746313	0.705949	0.025641	TRUE	-2.63839	0.027696	-0.280512	-0.0934489	0.0805786	-0.104988	0.0659124	6.433	0.0421589	0.206961	0.171763	0.183432	0.35153	0.0862198	0.681708	0.511218	0.175294	0.586402	0.660456	0.7652	0.444588	SHCBP1	230857
chr16_46400926	chr16	46400926	CpG	0.511617	0.0183631	0.743742	0.650244	0.0295923	TRUE	1.94559	-0.0285736	-0.10033	-0.103115	0.0112035	-0.0346474	-0.0131174	6.55802	0.043536	0.206336	0.177722	0.193403	0.390731	0.0878021	0.766716	0.511617	0.626792	0.561775	0.953806	0.929342	0.88124	SHCBP1	220700
chr1_143213705	chr1	143213705	CpG	0.511939	0.670327	0.951415	1	0.166315	TRUE	8.36873	-0.0625989	-0.670055	-0.391915	-0.0822085	-1.18788	-0.0846985	18.2022	0.0954511	0.586875	0.498381	0.529954	0.917373	0.244137	0.645685	0.511939	0.253564	0.431647	0.876724	0.195365	0.728644	HIST2H3PS2	692261
chr1_125180057	chr1	125180057	CpG	0.512259	0.0531752	0.746313	1	0.0455728	TRUE	-7.30858	0.025247	-0.307879	-0.127693	0.41793	0.207138	0.116383	7.99069	0.038526	0.254353	0.223576	0.210452	0.351969	0.107056	0.360382	0.512259	0.22611	0.567904	0.0470476	0.556188	0.276982	NONE
chr1_143222689	chr1	143222689	CpG	0.514661	0.210629	0.835596	0	0.0301702	TRUE	-6.60809	0.0484874	-0.221147	0.0499609	0.152724	0.0244531	0.103242	9.58483	0.0744131	0.292095	0.251718	0.297782	0.607555	0.128392	0.490551	0.514661	0.448986	0.84267	0.608042	0.967895	0.421328	HIST2H3PS2	683277
chr16_46399396	chr16	46399396	CpG	0.514682	0.657769	0.947959	0	0.0040286	TRUE	-0.163884	-0.0222387	-0.140911	-0.00947682	-0.0433645	-0.091954	0.0310818	3.9025	0.0341313	0.131753	0.106959	0.128782	0.283491	0.0522381	0.966503	0.514682	0.284839	0.929398	0.736323	0.745663	0.551842	SHCBP1	222230
chr16_46387246	chr16	46387246	CpG	0.515204	0.0671538	0.746313	NA	0	TRUE	11.0212	0.054559	-0.266774	-0.00422058	-0.0872632	0.575099	-0.123508	9.85318	0.0838393	0.331805	0.27268	0.325813	1.13409	0.131322	0.263335	0.515204	0.421392	0.987651	0.788828	0.612083	0.346962	SHCBP1	234380
chr2_90392710	chr2	90392710	CpG	0.515996	0.461567	0.871727	1	0.0715819	TRUE	-5.77445	-0.0638927	0.337726	-0.100974	0.166761	-0.628196	0.0928761	14.7163	0.0983675	0.449273	0.390762	0.423206	0.82129	0.197455	0.694775	0.515996	0.452221	0.796097	0.693549	0.444337	0.638094	NONE
chr2_90381847	chr2	90381847	CpG	0.516294	0.229123	0.843207	0	0.148822	TRUE	1.21791	-0.0735774	-0.050214	-0.284837	-0.122439	0.252559	0.00629993	14.1622	0.113358	0.415108	0.364323	0.42737	0.91279	0.189631	0.931468	0.516294	0.903718	0.434317	0.774499	0.782018	0.973498	NONE
chr1_143222034	chr1	143222034	CpG	0.516385	0.719255	0.978911	0.49696	0.371771	TRUE	-17.4969	0.0862701	-0.1554	0.144651	-0.29881	-0.199792	0.246471	20.2142	0.132942	0.624444	0.535974	0.561767	0.977843	0.271229	0.386722	0.516385	0.803468	0.787249	0.594787	0.838104	0.363498	HIST2H3PS2	683932
chr2_90390608	chr2	90390608	CpG	0.516473	0.327354	0.862005	1	0.854593	TRUE	-19.5135	0.0614848	-0.174842	0.401882	1.21913	2.60305	0.277	30.1391	0.0947682	1.00413	0.882727	0.62243	1.02741	0.404165	0.517342	0.516473	0.861769	0.648912	0.0501527	0.0112898	0.493114	NONE
chr1_143185301	chr1	143185301	CpG	0.51675	0.294689	0.862005	NA	0	TRUE	10.0951	0.0495361	-0.083513	-0.0416421	-0.353753	-0.416429	-0.110175	10.3844	0.0764016	0.299783	0.266096	0.321426	0.564786	0.139031	0.330979	0.51675	0.780569	0.875644	0.271081	0.460927	0.428099	HIST2H3PS2	720665
chr16_34582462	chr16	34582462	CpG	0.517233	0.0445523	0.746313	NA	0	TRUE	2.131	0.0249373	0.169205	0.23488	-0.0134859	0.204452	-0.0182819	4.37271	0.0385064	0.144959	0.122506	0.149275	0.325639	0.0584354	0.626016	0.517233	0.243105	0.0551996	0.928015	0.530102	0.754389	ENSG00000259680	-737234
chr1_143185198	chr1	143185198	CpG	0.517489	0.408485	0.862005	NA	0	TRUE	-5.00171	0.0601165	-0.422976	0.143184	0.364085	-0.159638	0.0956897	11.4788	0.0928842	0.385976	0.311608	0.346	0.589255	0.154176	0.663029	0.517489	0.27314	0.645875	0.292677	0.786457	0.534829	HIST2H3PS2	720768
chr1_143195021	chr1	143195021	CpG	0.517547	0.370717	0.862005	0.35502	0.168886	TRUE	17.0343	-0.0666983	-0.493751	0.0118978	0.078233	-0.609415	-0.207023	14.2824	0.103068	0.431708	0.381381	0.431748	0.740219	0.191192	0.232995	0.517547	0.252741	0.975113	0.85621	0.410343	0.278894	HIST2H3PS2	710945
chr16_46390843	chr16	46390843	CpG	0.518148	0.276058	0.862005	NA	0	TRUE	2.51209	-0.0179036	0.0794075	0.0845056	-0.137234	-0.256205	-0.0145803	3.2415	0.0277058	0.10699	0.0894578	0.10747	0.229183	0.0432775	0.438353	0.518148	0.457969	0.344842	0.20162	0.263608	0.73619	SHCBP1	230783
chr16_46390072	chr16	46390072	CpG	0.518277	0.887994	0.996187	0	0.0910078	TRUE	2.58875	0.061225	0.185529	0.169386	0.201166	0.18998	-0.0157819	10.4561	0.0947751	0.373974	0.291737	0.351726	0.624653	0.140481	0.804457	0.518277	0.619822	0.561504	0.567364	0.761024	0.910552	SHCBP1	231554
chr16_34572595	chr16	34572595	CpG	0.519193	0.475891	0.871727	NA	0	TRUE	7.08195	-0.0402327	-0.485066	0.0280713	-0.0594836	-0.239527	-0.0830626	7.08287	0.062416	0.231553	0.197017	0.224466	0.467579	0.0942778	0.317374	0.519193	0.0361851	0.8867	0.791009	0.608461	0.378296	ENSG00000259680	-727367
chr1_143238072	chr1	143238072	CpG	0.519754	0.550542	0.901952	1	0.130084	TRUE	17.7008	-0.0498139	0.326161	-0.03112	-0.670824	-1.0531	-0.216606	15.7323	0.0773839	0.477933	0.410407	0.446231	0.728515	0.210813	0.260536	0.519754	0.494961	0.939557	0.132759	0.148305	0.304196	HIST2H3PS2	667894
chr1_143231613	chr1	143231613	CpG	0.520246	0.885263	0.996187	1	0.0314015	TRUE	-6.44613	0.0390226	0.218574	0.154751	-0.155696	-0.185702	0.0964541	9.68671	0.0606916	0.298934	0.256782	0.296663	0.504365	0.129888	0.505756	0.520246	0.464671	0.546736	0.599706	0.712731	0.457729	HIST2H3PS2	674353
chr16_34574053	chr16	34574053	CpG	0.520579	0.967259	0.996187	NA	0	TRUE	-16.5817	0.0371489	-0.43052	-0.271821	0.312629	-0.491462	0.255127	6.61482	0.0578234	0.228948	0.163063	0.185857	0.348569	0.0891201	0.0121847	0.520579	0.06005	0.0955202	0.09255	0.158557	0.00420005	ENSG00000259680	-728825
chr2_90398272	chr2	90398272	CpG	0.522187	0.242925	0.852119	NA	0	TRUE	10.739	-0.0402468	-0.658362	-0.140403	-0.266156	-1.46266	-0.120672	7.9589	0.0628877	0.26675	0.204413	0.249913	0.5581	0.106468	0.177238	0.522187	0.0135837	0.492171	0.286878	0.00877264	0.257041	NONE
chr16_34586808	chr16	34586808	CpG	0.52234	0.425965	0.868082	NA	0	TRUE	-1.99646	0.0318971	-0.175373	0.0310795	-0.0424626	-0.83034	0.0498721	5.79829	0.0498593	0.212847	0.157627	0.187934	0.409485	0.0778594	0.730606	0.52234	0.409975	0.843693	0.821244	0.042584	0.521821	ENSG00000259680	-741580
chr1_143267049	chr1	143267049	CpG	0.522424	0.377329	0.862005	1	0.041549	TRUE	4.1326	0.0685522	-0.146405	0.279369	0.072114	-0.449411	-0.0298771	14.3621	0.107178	0.442566	0.38765	0.452216	0.777436	0.192089	0.773544	0.522424	0.740787	0.471111	0.8733	0.563218	0.876397	HIST2H3PS2	638917
chr1_143266613	chr1	143266613	CpG	0.523075	0.641518	0.947959	0.586057	0.178957	TRUE	16.004	0.0718568	-0.302003	-0.362092	0.444329	0.344206	-0.190183	16.7686	0.11252	0.512245	0.454408	0.504193	0.90327	0.224507	0.339879	0.523075	0.555481	0.425542	0.378173	0.703154	0.396931	HIST2H3PS2	639353
chr1_143239656	chr1	143239656	CpG	0.523455	0.0824858	0.746313	1	0.0684231	TRUE	8.77997	-0.049562	0.406757	0.118019	-0.221543	0.308412	-0.0992934	12.8273	0.0776799	0.397	0.354847	0.3967	0.698764	0.171722	0.493674	0.523455	0.305563	0.739442	0.576526	0.658947	0.563114	HIST2H3PS2	666310
chr16_34576431	chr16	34576431	CpG	0.525181	0.105748	0.746313	NA	0	TRUE	2.66938	0.0248488	-0.0941266	0.166602	-0.184267	-0.00211107	-0.0114612	4.44374	0.0391086	0.159428	0.123402	0.150976	0.351089	0.059501	0.548035	0.525181	0.554922	0.176992	0.222271	0.995202	0.847255	ENSG00000259680	-731203
chr16_46390480	chr16	46390480	CpG	0.52539	0.218397	0.835596	0	0.00237599	TRUE	-3.82883	0.0196164	-0.1242	0.179519	0.0483179	0.125563	0.0732772	3.59758	0.0308891	0.122618	0.0983979	0.12067	0.258336	0.0481911	0.287202	0.52539	0.31111	0.0680887	0.688852	0.626937	0.128372	SHCBP1	231146
chr1_125167867	chr1	125167867	CpG	0.525857	0.411768	0.862005	0	0.167013	TRUE	2.7264	0.0942775	0.171203	-0.404891	-0.0575856	0.458666	-0.0131264	20.578	0.148622	0.500171	0.503985	0.572402	1.39333	0.27492	0.894596	0.525857	0.732133	0.421756	0.919865	0.742015	0.961919	NONE
chr16_34581430	chr16	34581430	CpG	0.52601	0.306325	0.862005	0	0.0332725	TRUE	-5.10301	-0.0425767	-0.293816	-0.132393	-0.0312592	0.00434982	0.102507	7.7128	0.0671442	0.260483	0.204336	0.243006	0.529495	0.103363	0.508209	0.52601	0.259333	0.517039	0.897646	0.993445	0.321335	ENSG00000259680	-736202
chr2_90402322	chr2	90402322	CpG	0.526532	0.274186	0.862005	NA	0	TRUE	2.59365	-0.0715233	-0.0249662	0.262002	-0.108867	0.240189	-0.0104658	13.1164	0.112936	0.463777	0.365312	0.436375	1.17845	0.175787	0.843248	0.526532	0.957069	0.47325	0.802988	0.838496	0.952525	NONE
chr16_34576409	chr16	34576409	CpG	0.527311	0.105748	0.746313	0	0.00140892	TRUE	16.263	-0.0408706	-0.00397683	0.454907	-0.445986	-0.174407	-0.201312	6.71814	0.0646569	0.278121	0.203698	0.235186	0.477058	0.0901857	0.0154881	0.527311	0.988591	0.025533	0.0579188	0.714672	0.0256022	ENSG00000259680	-731181
chr10_42080642	chr10	42080642	CpG	0.527787	0.481433	0.871727	NA	0	TRUE	12.7811	-0.0634651	0.202421	0.0188433	0.0101668	-0.916193	-0.143805	12.166	0.100517	0.337155	0.322454	0.361998	0.725252	0.162445	0.293463	0.527787	0.548254	0.9534	0.977594	0.20649	0.376019	ZNF33B	557902
chr1_125180335	chr1	125180335	CpG	0.52835	0.656153	0.947959	NA	0	TRUE	0.464571	-0.0317865	-0.105868	-0.114361	-0.130702	-0.177084	0.00913647	5.93889	0.0504126	0.200708	0.166956	0.184562	0.440632	0.0795728	0.937649	0.52835	0.597866	0.493358	0.478836	0.687768	0.908589	NONE
chr1_143203799	chr1	143203799	CpG	0.529066	0.540728	0.897405	NA	0	TRUE	-6.17583	-0.0694918	0.596482	0.388462	-0.0720081	0.299587	0.089288	13.6313	0.110404	0.428062	0.381937	0.423129	0.95098	0.182748	0.650505	0.529066	0.163484	0.309113	0.864868	0.752739	0.625136	HIST2H3PS2	702167
chr16_46392378	chr16	46392378	CpG	0.530283	0.583132	0.911979	1	0.176112	TRUE	-3.07854	-0.0845222	-0.473041	-0.32496	0.175043	-0.697222	0.0684919	19.9579	0.134681	0.652966	0.542395	0.589129	1.03714	0.267329	0.877411	0.530283	0.468789	0.549093	0.766374	0.501422	0.79779	SHCBP1	229248
chr1_143222221	chr1	143222221	CpG	0.530579	0.907413	0.996187	NA	0	TRUE	4.27976	0.0368441	-0.268066	-0.108715	0.137491	-0.126839	-0.0426469	6.87681	0.058751	0.222525	0.197141	0.223116	0.416916	0.092107	0.533714	0.530579	0.228335	0.581321	0.53774	0.760953	0.643354	HIST2H3PS2	683745
chr1_143222137	chr1	143222137	CpG	0.530814	0.793069	0.986777	NA	0	TRUE	14.2133	-0.0509393	-0.644635	-0.288322	0.328304	-0.463699	-0.1629	8.5915	0.0812735	0.291938	0.24407	0.269137	0.516958	0.115213	0.0980575	0.530814	0.0272358	0.237479	0.222525	0.369732	0.157389	HIST2H3PS2	683829
chr1_143217627	chr1	143217627	CpG	0.532077	0.44888	0.871727	0.99289	0.65355	TRUE	-23.1643	-0.065679	-0.0327934	0.523992	0.555493	2.46449	0.303992	28.4628	0.105114	0.896049	0.79425	0.688474	1.06976	0.381315	0.415734	0.532077	0.970806	0.509426	0.419755	0.0212348	0.425323	HIST2H3PS2	688339
chr16_46389884	chr16	46389884	CpG	0.532777	0.941895	0.996187	0	0.051817	TRUE	-18.4385	0.0690279	-0.295839	-0.0483148	0.116394	0.083018	0.275617	12.5508	0.110662	0.441757	0.337477	0.380111	0.778023	0.168239	0.141805	0.532777	0.503057	0.88616	0.759445	0.915024	0.10137	SHCBP1	231742
chr16_46399570	chr16	46399570	CpG	0.532932	0.407449	0.862005	1	0.0281997	TRUE	1.87401	0.0458693	0.252811	0.0802764	0.0333639	0.44488	-0.0039063	9.161	0.0735631	0.318795	0.262068	0.283576	0.650356	0.122835	0.837912	0.532932	0.427766	0.759362	0.906342	0.49394	0.974631	SHCBP1	222056
chr2_90397701	chr2	90397701	CpG	0.533215	0.259601	0.862005	0	0.0854581	TRUE	3.95618	-0.0630443	-0.496162	-0.101648	0.171185	0.532201	-0.0245362	11.917	0.101177	0.381891	0.319386	0.368931	0.822041	0.15936	0.739905	0.533215	0.193866	0.750288	0.642645	0.517364	0.877635	NONE
chr16_46394302	chr16	46394302	CpG	0.533654	0.242254	0.852119	0.277334	0.101272	TRUE	-10.1635	-0.0661545	-1.16974	-0.165577	0.629577	0.207704	0.174019	12.1003	0.106283	0.442537	0.33028	0.36698	0.778048	0.162158	0.400943	0.533654	0.00821127	0.616144	0.0862417	0.789504	0.283207	SHCBP1	227324
chr2_90385898	chr2	90385898	CpG	0.535237	0.339257	0.862005	0	0.252361	TRUE	0.965751	-0.0855453	0.00794172	-0.0371853	-0.344258	-0.716738	-0.00140691	16.256	0.137969	0.503954	0.431372	0.507841	0.995673	0.217807	0.952626	0.535237	0.987427	0.931306	0.497844	0.471616	0.994846	NONE
chr16_46400718	chr16	46400718	CpG	0.535498	0.591429	0.911979	1	0.232027	TRUE	-3.10185	0.0553355	-0.0613235	0.546057	0.0784639	0.526936	0.0675108	17.5189	0.0893033	0.590412	0.495076	0.419298	0.746814	0.234806	0.859463	0.535498	0.917276	0.270037	0.851558	0.48045	0.773716	SHCBP1	220908
chr1_143203858	chr1	143203858	CpG	0.536358	0.540728	0.897405	1	0.0603585	TRUE	-18.5009	-0.0784009	0.929802	0.112727	-0.405573	-0.636287	0.268378	20.108	0.126795	0.567412	0.50302	0.550357	0.888543	0.271149	0.357534	0.536358	0.101281	0.82268	0.461166	0.473929	0.32228	HIST2H3PS2	702108
chr16_34581414	chr16	34581414	CpG	0.536624	0.306325	0.862005	NA	0	TRUE	1.56595	-0.0435699	0.208133	0.236563	0.0568235	-0.637731	0.00263323	7.9803	0.0705099	0.278556	0.224448	0.269096	0.53391	0.106729	0.844433	0.536624	0.454952	0.291894	0.832759	0.232301	0.980316	ENSG00000259680	-736186
chr16_46389899	chr16	46389899	CpG	0.537	0.941895	0.996187	NA	0	TRUE	-1.46219	0.0119113	-0.0306922	0.0129825	0.0394622	0.164813	0.0351946	2.2459	0.019294	0.0764093	0.0627093	0.0756439	0.174067	0.0300426	0.515017	0.537	0.687918	0.835989	0.60189	0.343721	0.241402	SHCBP1	231727
chr16_46386316	chr16	46386316	CpG	0.537376	0.349597	0.862005	1	0.0665089	TRUE	-7.55205	0.0281501	-0.32653	0.0190092	-0.0384514	-0.0446129	0.116884	9.51335	0.0456401	0.310155	0.26629	0.23891	0.421	0.127515	0.427291	0.537376	0.292435	0.943091	0.872137	0.915607	0.359336	SHCBP1	235310
chr16_46390412	chr16	46390412	CpG	0.538416	0.403471	0.862005	0	0.030235	TRUE	0.874368	0.0353654	-0.0668846	0.239838	0.0414489	-0.799905	0.00935535	6.57776	0.0574852	0.221054	0.176401	0.206571	0.415866	0.0881303	0.894251	0.538416	0.762217	0.17395	0.840971	0.0544211	0.91546	SHCBP1	231214
chr16_34593461	chr16	34593461	CpG	0.539116	0.0235389	0.743742	0.900123	0.436564	TRUE	-9.91295	-0.0611421	-0.0329936	0.275216	0.404063	0.754913	0.139111	22.0352	0.0995556	0.718244	0.630682	0.518888	0.906467	0.29534	0.652805	0.539116	0.963361	0.662562	0.436151	0.404953	0.637628	ENSG00000259680	-748233
chr1_143193473	chr1	143193473	CpG	0.539136	0.688637	0.96811	0	0.0656649	TRUE	-0.476443	-0.0632513	-0.117526	0.0385531	0.0938801	1.84884	0.0212991	12.364	0.102995	0.3632	0.345444	0.381599	1.17238	0.165138	0.969261	0.539136	0.746253	0.911137	0.805669	0.114795	0.897376	HIST2H3PS2	712493
chr16_34571775	chr16	34571775	CpG	0.539209	0.318277	0.862005	1	0.0164782	TRUE	-11.4362	0.0581725	-0.0844998	0.121793	0.1688	0.498078	0.172151	11.231	0.0947419	0.368467	0.311386	0.357068	0.920773	0.149939	0.308547	0.539209	0.818614	0.695699	0.636399	0.588553	0.250911	ENSG00000259680	-726547
chr16_46395481	chr16	46395481	CpG	0.539471	0.074288	0.746313	1	0.516555	TRUE	-20.6253	0.0623484	-0.118	0.427114	1.0011	1.55345	0.286905	24.6492	0.101609	0.807339	0.706532	0.578993	0.959678	0.330342	0.40273	0.539471	0.883796	0.545497	0.0838033	0.105507	0.385116	SHCBP1	226145
chr2_90398383	chr2	90398383	CpG	0.540416	0.290128	0.862005	0	0.0887304	TRUE	25.0225	-0.0640312	0.0923401	0.209241	-0.456793	-0.63163	-0.318264	13.4137	0.104595	0.398359	0.352175	0.417097	0.798179	0.179273	0.0621191	0.540416	0.816692	0.552419	0.273441	0.428747	0.075847	NONE
chr16_34595363	chr16	34595363	CpG	0.540475	0.264146	0.862005	NA	0	TRUE	-4.77232	0.042338	-0.0465681	0.222419	0.221332	0.856623	0.0775601	7.86416	0.069169	0.248223	0.213291	0.258233	0.711722	0.104973	0.543955	0.540475	0.851185	0.297045	0.391388	0.228747	0.459995	ENSG00000259680	-750135
chr16_46390698	chr16	46390698	CpG	0.541132	0.0167067	0.743742	0	0.01408	TRUE	-1.84714	0.0239394	0.1161	0.214173	0.0381185	-0.0392652	0.0446919	4.47113	0.0391741	0.153091	0.12155	0.143564	0.288481	0.059975	0.679514	0.541132	0.448228	0.0780674	0.790613	0.891734	0.456166	SHCBP1	230928
chr16_34581611	chr16	34581611	CpG	0.541305	0.183063	0.796358	NA	0	TRUE	-5.45519	-0.0319848	0.186257	0.263868	0.211876	0.0288307	0.0708489	5.77113	0.0523619	0.210048	0.165077	0.187944	0.39918	0.077454	0.344529	0.541305	0.375222	0.109941	0.259601	0.942423	0.360338	ENSG00000259680	-736383
chr10_42079838	chr10	42079838	CpG	0.541314	0.920501	0.996187	0	0.0568327	TRUE	-4.70819	0.0562825	-0.16371	-0.394401	0.324745	1.2733	0.0889188	10.6422	0.0921413	0.316425	0.281018	0.327277	1.13128	0.142663	0.658195	0.541314	0.604896	0.160476	0.321068	0.26036	0.533101	ZNF33B	558706
chr16_34584968	chr16	34584968	CpG	0.541889	0.977679	0.996187	0	0.0258553	TRUE	-1.64745	0.0335524	-0.0602499	-0.0944969	0.0448924	-0.108719	0.0349708	6.38294	0.0550076	0.200416	0.170881	0.205827	0.41817	0.0853777	0.796328	0.541889	0.763701	0.580264	0.827346	0.794873	0.682099	ENSG00000259680	-739740
chr1_143266732	chr1	143266732	CpG	0.542016	0.651119	0.947959	0	0.270463	TRUE	26.213	-0.0917757	0.740032	0.3728	-0.867716	-0.117392	-0.342687	18.3144	0.150509	0.600334	0.516562	0.595819	1.17617	0.245549	0.15235	0.542016	0.217687	0.470483	0.145298	0.920497	0.162836	HIST2H3PS2	639234
chr1_125179043	chr1	125179043	CpG	0.54203	0.173088	0.796358	0	0.0734025	TRUE	8.46344	0.0554275	0.049435	-0.159446	-0.234807	-0.426337	-0.0806716	11.0581	0.0909026	0.358672	0.301564	0.363298	0.796134	0.148202	0.444055	0.54203	0.890377	0.596991	0.518071	0.592298	0.586209	NONE
chr16_46394525	chr16	46394525	CpG	0.542047	0.532453	0.896151	NA	0	TRUE	3.84142	-0.0198915	0.147636	0.0180476	-0.205913	-0.253201	-0.0321387	3.95286	0.0326239	0.131868	0.1088	0.131841	0.322094	0.0528637	0.331146	0.542047	0.262898	0.868252	0.118328	0.431805	0.543218	SHCBP1	227101
chr1_143220121	chr1	143220121	CpG	0.542275	0.149562	0.78383	NA	0	TRUE	14.0578	-0.04576	0.0580028	-0.184048	-0.272277	-1.70648	-0.152335	10.9873	0.0750933	0.280677	0.294954	0.299917	0.592192	0.146107	0.200736	0.542275	0.836281	0.532636	0.363963	0.00395621	0.297121	HIST2H3PS2	685845
chr16_34582299	chr16	34582299	CpG	0.543164	0.0929572	0.746313	0	0.00643243	TRUE	0.657795	-0.0194959	-0.0192909	0.131496	-0.267151	-0.251718	0.00970909	3.74912	0.0320638	0.126157	0.102145	0.12334	0.260621	0.0501939	0.860724	0.543164	0.878468	0.197972	0.030314	0.334124	0.846621	ENSG00000259680	-737071
chr16_34586762	chr16	34586762	CpG	0.544495	0.45309	0.871727	0	0.117169	TRUE	6.89368	0.0600614	-0.185749	0.0449191	0.0141066	0.426358	-0.0794846	11.5114	0.0991065	0.384488	0.312998	0.369887	0.867439	0.154247	0.549268	0.544495	0.62902	0.885886	0.969578	0.623064	0.606339	ENSG00000259680	-741534
chr16_46395104	chr16	46395104	CpG	0.545724	0.349645	0.862005	NA	0	TRUE	-7.21417	0.0386788	-0.0938969	0.259466	0.209181	-0.225916	0.111331	6.65158	0.0640187	0.25409	0.202167	0.229912	0.580834	0.0891355	0.278108	0.545724	0.711724	0.199342	0.36291	0.697313	0.21166	SHCBP1	226522
chr16_34593349	chr16	34593349	CpG	0.546396	0.0663103	0.746313	1	0.0181443	TRUE	1.26983	0.055672	0.462307	0.399333	-0.412434	-1.18685	0.00203467	11.813	0.092299	0.399859	0.32416	0.375339	0.727907	0.158505	0.914397	0.546396	0.247609	0.217986	0.271841	0.102996	0.989758	ENSG00000259680	-748121
chr16_46390424	chr16	46390424	CpG	0.546423	0.490467	0.875928	1	0.00460209	TRUE	-1.04096	-0.0183151	-0.342788	0.00295577	0.0994587	-0.0278315	0.0321949	4.15163	0.0303668	0.134766	0.111044	0.129143	0.260644	0.055551	0.802018	0.546423	0.0109722	0.978765	0.441216	0.914964	0.562215	SHCBP1	231202
chr3_75669248	chr3	75669248	CpG	0.547118	0.785151	0.986777	1	0.122925	TRUE	-6.20902	-0.0506046	0.242796	0.134579	0.155789	0.12656	0.0839171	14.67	0.0840491	0.458407	0.396362	0.386334	0.686739	0.196846	0.672115	0.547118	0.596353	0.734207	0.686764	0.853786	0.669884	FRG2C	4919	ZNF717	116319
chr16_46388063	chr16	46388063	CpG	0.550603	0.975316	0.996187	NA	0	TRUE	-1.7279	-0.0212021	0.0476024	0.0387007	-0.16329	-0.304558	0.0265711	4.17367	0.0355229	0.138359	0.115921	0.13867	0.290264	0.0558199	0.678874	0.550603	0.730809	0.73849	0.238977	0.294066	0.634063	SHCBP1	233563
chr16_34592963	chr16	34592963	CpG	0.551539	0.164548	0.795714	NA	0	TRUE	11.6305	-0.0519545	-0.874763	-1.03481	-0.00429596	-0.581534	-0.119544	9.73067	0.0872516	0.306383	0.266158	0.303283	0.674105	0.129972	0.231992	0.551539	0.00430195	0.000101094	0.988698	0.388316	0.357694	ENSG00000259680	-747735
chr1_143210967	chr1	143210967	CpG	0.551558	0.945466	0.996187	NA	0	TRUE	-13.2855	0.0670577	-0.660009	-0.237925	1.32236	1.02925	0.203436	11.3449	0.112621	0.377891	0.346599	0.416301	0.904133	0.151451	0.241577	0.551558	0.0807141	0.492425	0.00149082	0.254962	0.179193	HIST2H3PS2	694999
chr16_46384512	chr16	46384512	CpG	0.551894	0.29801	0.862005	NA	0	TRUE	10.2883	0.0653097	0.480815	0.216178	-0.126627	-0.908779	-0.125501	12.5125	0.109778	0.42914	0.356773	0.451648	0.811143	0.167546	0.410938	0.551894	0.262537	0.544564	0.779196	0.262557	0.453823	SHCBP1	237114
chr10_42070485	chr10	42070485	CpG	0.551933	0.671028	0.951415	1	0.144432	TRUE	-8.38305	-0.0737006	0.238539	0.318562	1.04175	1.12158	0.124024	16.4	0.123895	0.503343	0.464213	0.473991	0.9172	0.219677	0.609237	0.551933	0.635564	0.492561	0.0279617	0.221395	0.572363	ZNF33B	568059
chr1_143264541	chr1	143264541	CpG	0.552822	0.24766	0.85633	NA	0	TRUE	4.50891	-0.0480173	0.148732	-0.212126	-0.658493	-0.986544	-0.0318694	11.4837	0.0809002	0.325238	0.287445	0.341216	0.725157	0.153675	0.694589	0.552822	0.647453	0.460533	0.0536262	0.173686	0.835712	HIST2H3PS2	641425
chr16_46388719	chr16	46388719	CpG	0.553887	0.220794	0.835596	0.702462	0.0860794	TRUE	-13.0598	0.0374573	0.123782	0.244384	0.23345	0.440844	0.186282	10.3676	0.0632783	0.330018	0.282218	0.281379	0.508823	0.139012	0.207786	0.553887	0.707603	0.386523	0.406728	0.386271	0.180229	SHCBP1	232907
chr16_34595028	chr16	34595028	CpG	0.554213	0.159332	0.79455	NA	0	TRUE	14.172	-0.0440102	-0.0559946	-0.232259	-0.027474	0.272459	-0.169901	9.08551	0.0744095	0.288348	0.241702	0.285406	0.839044	0.121173	0.118795	0.554213	0.846026	0.336585	0.923312	0.745389	0.160873	ENSG00000259680	-749800
chr16_34594884	chr16	34594884	CpG	0.554647	0.398517	0.862005	0	0.00392132	TRUE	-5.12814	-0.0207208	-0.347957	-0.0833248	-0.0708064	-0.138648	0.0698712	4.07231	0.0350718	0.133895	0.11211	0.13513	0.311099	0.0544178	0.207933	0.554647	0.00935686	0.457336	0.600288	0.655835	0.19915	ENSG00000259680	-749656
chr16_34588812	chr16	34588812	CpG	0.554915	0.555942	0.90498	NA	0	TRUE	-8.72166	-0.0365192	0.293735	0.48236	-0.261162	-0.326617	0.125857	7.20516	0.0618539	0.247662	0.198511	0.243025	0.589869	0.0965491	0.226097	0.554915	0.235611	0.0151035	0.28254	0.579777	0.192385	ENSG00000259680	-743584
chr16_46391355	chr16	46391355	CpG	0.554996	0.319498	0.862005	0.062216	0.0517671	TRUE	-2.66762	0.0424452	-0.512494	-0.0385502	-0.0229368	0.954559	0.0625593	8.30639	0.0719057	0.280373	0.22445	0.267175	0.659047	0.11119	0.748095	0.554996	0.0675646	0.863631	0.931586	0.147507	0.573683	SHCBP1	230271
chr16_34585715	chr16	34585715	CpG	0.555826	0.708499	0.975265	1	0.0343134	TRUE	-4.38626	-0.042239	0.0145783	-0.0354381	0.0704701	0.0656373	0.0824393	9.80562	0.0717065	0.324326	0.271967	0.30408	0.57763	0.131257	0.654643	0.555826	0.964148	0.896327	0.816733	0.90953	0.529955	ENSG00000259680	-740487
chr16_46399426	chr16	46399426	CpG	0.557657	0.657769	0.947959	NA	0	TRUE	-4.11574	-0.0188844	-0.128686	0.0289307	-0.0611918	0.370772	0.0284735	3.77108	0.0322081	0.120255	0.104518	0.126892	0.274255	0.0503556	0.275099	0.557657	0.284572	0.781932	0.629639	0.176399	0.571768	SHCBP1	222200
chr16_46393274	chr16	46393274	CpG	0.559726	0.605135	0.922734	NA	0	TRUE	-3.6151	0.0632488	-0.00564386	-0.37833	-0.0645483	0.215776	0.0690927	11.7861	0.108442	0.372681	0.318853	0.390679	0.920431	0.157418	0.759052	0.559726	0.987917	0.235411	0.86877	0.814652	0.660725	SHCBP1	228352
chr16_34583323	chr16	34583323	CpG	0.56	0.842395	0.996187	NA	0	TRUE	-10.9841	0.0371705	0.103428	0.211875	-0.144673	-0.986696	0.166955	7.67744	0.0637747	0.26178	0.200569	0.223533	0.486851	0.103207	0.152518	0.56	0.692772	0.290799	0.517496	0.042694	0.105736	ENSG00000259680	-738095
chr1_125178828	chr1	125178828	CpG	0.560457	0.330909	0.862005	0.537274	1.24128	TRUE	44.3857	-0.144329	0.531956	-0.506799	-1.45612	-1.88463	-0.568602	43.7986	0.247918	1.1991	1.07113	1.30659	2.00163	0.58482	0.310866	0.560457	0.65731	0.63611	0.265088	0.346426	0.330918	NONE
chr16_46401061	chr16	46401061	CpG	0.560631	0.0381511	0.746313	0	0.0153587	TRUE	-6.41851	0.0354035	-0.0159884	0.416916	-0.0338633	0.148467	0.105065	7.05018	0.0608407	0.253408	0.188809	0.221848	0.465752	0.0945203	0.36261	0.560631	0.949692	0.0272348	0.878681	0.749903	0.266326	SHCBP1	220565
chr16_34574488	chr16	34574488	CpG	0.561325	0.644352	0.947959	1	0.0375696	TRUE	-4.84765	-0.0308669	-0.0763429	-0.0406938	0.121482	0.436009	0.0775455	8.4185	0.0531387	0.271788	0.23324	0.242816	0.473082	0.112781	0.564728	0.561325	0.778794	0.861494	0.616861	0.356719	0.491721	ENSG00000259680	-729260
chr16_46389785	chr16	46389785	CpG	0.561631	0.988602	0.996187	NA	0	TRUE	-6.02576	0.0126784	-0.129111	0.144637	0.0576239	0.341328	0.0924537	2.5029	0.0218434	0.0866564	0.0700672	0.0843056	0.19344	0.0334721	0.0160617	0.561631	0.136246	0.0389932	0.494283	0.0776448	0.00574283	SHCBP1	231841
chr1_143231929	chr1	143231929	CpG	0.563763	0.804109	0.988445	1	0.0540935	TRUE	-7.98807	0.0483077	0.16712	0.748532	0.446598	0.0492129	0.0967764	13.2024	0.0836844	0.414807	0.364654	0.395265	0.855947	0.177037	0.545147	0.563763	0.687031	0.0400997	0.258531	0.954151	0.584622	HIST2H3PS2	674037
chr16_34574151	chr16	34574151	CpG	0.564166	0.951404	0.996187	1	0.0331936	TRUE	-17.4738	-0.0437285	-0.228545	0.277409	0.00401957	-0.341673	0.258941	10.1519	0.07583	0.357644	0.270268	0.26785	0.513622	0.136759	0.0852078	0.564166	0.522803	0.304692	0.988027	0.505908	0.0583037	ENSG00000259680	-728923
chr1_143238657	chr1	143238657	CpG	0.564232	0.27501	0.862005	0.900322	0.427478	TRUE	38.6344	-0.0856763	-0.514042	-0.575529	0.167454	0.295257	-0.482967	27.3922	0.148597	0.788495	0.728509	0.796511	1.28857	0.365969	0.158417	0.564232	0.514447	0.429522	0.833485	0.818763	0.186937	HIST2H3PS2	667309
chr16_46394778	chr16	46394778	CpG	0.564356	0.016382	0.743742	1	0.00279129	TRUE	-5.10803	0.0172551	0.158738	0.198739	-0.0575734	-0.0143345	0.0880731	3.81631	0.0299369	0.128219	0.104946	0.124658	0.241098	0.0511161	0.180742	0.564356	0.215708	0.0582628	0.644189	0.95259	0.0848884	SHCBP1	226848
chr1_143256081	chr1	143256081	CpG	0.564621	0.968367	0.996187	0	0.154077	TRUE	-7.44262	0.0740868	0.111629	0.229723	0.249598	0.165903	0.121658	15.658	0.128625	0.490883	0.426148	0.515238	0.898434	0.21008	0.634556	0.564621	0.820109	0.58984	0.628079	0.853497	0.56252	HIST2H3PS2	649885
chr1_143184654	chr1	143184654	CpG	0.565143	0.411247	0.862005	1	0.0123795	TRUE	11.9553	-0.0561586	0.0633388	0.558915	-0.952148	-0.547264	-0.138559	15.8872	0.0976298	0.565115	0.385435	0.551055	0.909299	0.214383	0.451741	0.565143	0.910759	0.147034	0.0840129	0.547272	0.518075	HIST2H3PS2	721312
chr16_46390660	chr16	46390660	CpG	0.565179	0.0257765	0.743742	NA	0	TRUE	3.0463	0.0114183	-0.0862626	0.14226	0.112232	0.00122799	-0.0207248	2.26936	0.0198522	0.0771711	0.064319	0.0774753	0.167393	0.0303118	0.179478	0.565179	0.263648	0.0269812	0.147446	0.994147	0.494152	SHCBP1	230966
chr1_143253179	chr1	143253179	CpG	0.565635	0.321692	0.862005	0	0.0732762	TRUE	-1.01526	0.0466851	0.0122819	-0.126184	-0.00498484	0.244231	0.0432983	10.3891	0.0812634	0.302335	0.268998	0.320609	0.65093	0.139084	0.922152	0.565635	0.967596	0.639005	0.987595	0.707509	0.755564	HIST2H3PS2	652787
chr2_90398067	chr2	90398067	CpG	0.56614	0.0597952	0.746313	NA	0	TRUE	-11.2501	-0.0412883	-0.314152	0.173383	0.491573	0.831949	0.165634	8.66366	0.0719628	0.2584	0.22302	0.261161	0.647952	0.116045	0.194101	0.56614	0.224077	0.436904	0.0598008	0.199153	0.153485	NONE
chr16_46391463	chr16	46391463	CpG	0.566972	0.638735	0.947959	0	0.0184996	TRUE	0.441052	0.0480964	0.474955	0.424017	-0.131525	-0.277071	0.00464361	9.40221	0.0840088	0.318377	0.268534	0.326831	0.674793	0.125706	0.962585	0.566972	0.135752	0.114334	0.687371	0.681365	0.970533	SHCBP1	230163
chr16_46401164	chr16	46401164	CpG	0.568138	0.0252621	0.743742	0	0.0622835	TRUE	15.915	-0.0423535	-0.0348567	-0.120197	-0.296504	-0.0500769	-0.196039	8.86572	0.0742008	0.284234	0.241682	0.293762	0.621547	0.118673	0.0726352	0.568138	0.902397	0.618952	0.312815	0.935785	0.0985487	SHCBP1	220462
chr16_34572644	chr16	34572644	CpG	0.568775	0.304314	0.862005	NA	0	TRUE	-0.601483	-0.0367108	-0.0929337	-0.211882	0.264384	-0.549062	0.0314212	7.30723	0.0644212	0.220126	0.20438	0.22952	0.462099	0.0972605	0.934398	0.568775	0.67289	0.299872	0.249363	0.234757	0.746648	ENSG00000259680	-727416
chr1_143220989	chr1	143220989	CpG	0.568898	0.784351	0.986777	1	0.714066	TRUE	22.2746	0.0925664	0.703529	1.1235	0.12848	0.139912	-0.293766	31.2537	0.16249	0.995463	0.892738	0.783433	1.24096	0.41879	0.47603	0.568898	0.479731	0.208217	0.869735	0.910233	0.483013	HIST2H3PS2	684977
chr16_34574268	chr16	34574268	CpG	0.569748	0.467724	0.871727	NA	0	TRUE	-0.978735	-0.0313689	0.186392	0.132312	0.268353	-0.213027	0.0413423	6.07573	0.055186	0.200491	0.175474	0.207958	0.474486	0.0811086	0.872023	0.569748	0.352537	0.450834	0.196904	0.653458	0.61025	ENSG00000259680	-729040
chr1_143239815	chr1	143239815	CpG	0.569938	0.221629	0.835596	NA	0	TRUE	-5.08013	-0.0397947	0.359708	-0.231394	0.303245	-0.314401	0.0712517	9.9814	0.0700435	0.26376	0.262186	0.285109	0.529944	0.133234	0.61078	0.569938	0.172641	0.377477	0.287505	0.553	0.592797	HIST2H3PS2	666151
chr16_34586797	chr16	34586797	CpG	0.570606	0.45309	0.871727	NA	0	TRUE	-3.13916	0.0203191	-0.130706	0.0776734	-0.053408	0.126389	0.0736634	4.10948	0.0358262	0.141981	0.110395	0.135677	0.304385	0.0549864	0.444938	0.570606	0.357264	0.481685	0.693847	0.677975	0.180354	ENSG00000259680	-741569
chr16_46397131	chr16	46397131	CpG	0.570856	0.857185	0.996187	0.851447	0.120802	TRUE	17.7494	0.0637	-0.113064	0.153416	0.00657745	0.171291	-0.215681	16.3541	0.112387	0.515712	0.446967	0.511889	0.934472	0.218562	0.277782	0.570856	0.826464	0.73142	0.989748	0.854561	0.323731	SHCBP1	224495
chr1_143222471	chr1	143222471	CpG	0.571402	0.990176	0.996187	0.788306	2.54299	TRUE	-10.2025	-0.151176	-1.40806	-0.21933	0.96847	1.17429	0.16626	53.0707	0.2671	1.68181	1.46575	1.35927	2.13715	0.711535	0.847551	0.571402	0.402462	0.881051	0.47616	0.582684	0.815246	HIST2H3PS2	683495
chr16_46388758	chr16	46388758	CpG	0.57146	0.148175	0.78383	0	0.00619831	TRUE	5.33432	-0.0261959	0.0968176	-0.0521167	-0.120923	-0.621344	-0.0593831	5.39015	0.0462905	0.173482	0.148692	0.174769	0.367393	0.0719181	0.322349	0.57146	0.576786	0.725963	0.488998	0.0907936	0.408972	SHCBP1	232868
chr1_143213094	chr1	143213094	CpG	0.571843	0.770091	0.986777	1	0.509009	TRUE	-13.4179	0.0891633	-0.383743	-0.0359281	-0.0967764	0.464111	0.213208	28.3296	0.157716	0.891237	0.755514	0.730409	1.19388	0.379985	0.63576	0.571843	0.666779	0.962071	0.894592	0.697468	0.574731	HIST2H3PS2	692872
chr1_143247364	chr1	143247364	CpG	0.571984	0.16243	0.79455	1	0.505974	TRUE	3.97754	0.0875983	-0.57292	-0.457629	0.181048	-1.47563	-0.0178858	30.3374	0.155005	0.910382	0.8083	0.853832	1.36433	0.405863	0.895688	0.571984	0.52914	0.571283	0.832075	0.279438	0.96485	HIST2H3PS2	658602
chr16_46387302	chr16	46387302	CpG	0.572178	0.106545	0.746313	0	0.0151983	TRUE	-5.68777	-0.030491	0.138597	0.0909354	0.12422	0.41931	0.0749367	6.33613	0.053981	0.20217	0.17232	0.204891	0.446439	0.0847276	0.36936	0.572178	0.492999	0.597699	0.544332	0.347612	0.376457	SHCBP1	234324
chr1_143218396	chr1	143218396	CpG	0.573539	0.0796256	0.746313	0	0.160703	TRUE	-1.84644	-0.0619852	-0.368791	-0.195248	0.309819	-0.126266	0.0489102	13.3806	0.110128	0.401977	0.35861	0.419362	0.748673	0.179231	0.890245	0.573539	0.358911	0.586126	0.460037	0.86607	0.784938	HIST2H3PS2	687570
chr1_143238092	chr1	143238092	CpG	0.573636	0.550542	0.901952	NA	0	TRUE	-10.1607	0.0351303	-0.123866	0.0417024	0.114581	0.819114	0.162569	8.08244	0.0624313	0.256105	0.214077	0.259469	0.605265	0.108603	0.208706	0.573636	0.628631	0.845549	0.658779	0.175955	0.134415	HIST2H3PS2	667874
chr2_90390729	chr2	90390729	CpG	0.574473	0.35356	0.862005	0	0.0156307	TRUE	-13.0979	0.0434447	0.328167	0.361304	-0.0391778	0.761293	0.195866	9.36099	0.0773758	0.287224	0.244001	0.294417	0.646776	0.125547	0.161753	0.574473	0.253225	0.138674	0.894139	0.239172	0.118736	NONE
chr1_125182620	chr1	125182620	CpG	0.57504	0.421099	0.862005	0	0.320498	TRUE	6.14061	-0.0908903	-0.0232421	-0.0382353	0.0828656	-0.393389	-0.0660133	19.3839	0.162118	0.566315	0.533121	0.595596	1.10303	0.2591	0.751404	0.57504	0.967263	0.942825	0.889347	0.721359	0.798893	NONE
chr16_46382927	chr16	46382927	CpG	0.575152	0.427537	0.868082	0.755941	0.822959	TRUE	2.65033	0.103441	-0.219129	0.0803376	-0.0604504	0.607068	-0.0167182	32.3987	0.184557	0.99286	0.862689	0.888287	1.50305	0.433833	0.934803	0.575152	0.825322	0.925805	0.945744	0.686293	0.96926	SHCBP1	238699
chr16_46383721	chr16	46383721	CpG	0.575659	0.120856	0.777981	1	0.14749	TRUE	21.0399	-0.0758919	0.152176	-0.0025047	-0.517932	-0.294469	-0.254153	20.798	0.135585	0.627898	0.546939	0.634759	1.34942	0.277698	0.311716	0.575659	0.808503	0.996346	0.414529	0.827258	0.360081	SHCBP1	237905
chr1_143264633	chr1	143264633	CpG	0.576601	0.541679	0.897405	0.738952	0.109315	TRUE	-2.35991	-0.0387297	0.245392	0.189133	-0.100191	-0.0904391	0.044537	12.056	0.0693638	0.384957	0.327953	0.330093	0.611674	0.161647	0.84481	0.576601	0.52383	0.564138	0.761491	0.882457	0.782916	HIST2H3PS2	641333
chr1_143195541	chr1	143195541	CpG	0.577135	0.366636	0.862005	NA	0	TRUE	17.4574	0.0435918	-0.273358	-0.0274554	-0.182743	0.453455	-0.216576	9.17964	0.0781813	0.318004	0.280028	0.321496	0.73414	0.122718	0.0572034	0.577135	0.390006	0.921896	0.569754	0.536794	0.0775921	HIST2H3PS2	710425
chr16_46387917	chr16	46387917	CpG	0.577689	0.914959	0.996187	1	0.029273	TRUE	-4.44217	0.0364324	-0.0626292	0.0806887	0.217864	-0.196503	0.0764618	9.23315	0.065436	0.291683	0.24595	0.266771	0.545359	0.123755	0.630437	0.577689	0.829988	0.742859	0.414117	0.718609	0.536674	SHCBP1	233709
chr1_143263491	chr1	143263491	CpG	0.578399	0.0723794	0.746313	0	0.127078	TRUE	8.41891	-0.0575684	-0.165401	0.000610992	-0.109371	-0.380274	-0.102535	12.9778	0.103592	0.383844	0.340693	0.400748	0.821767	0.173265	0.516522	0.578399	0.666536	0.998569	0.784917	0.643543	0.553998	HIST2H3PS2	642475
chr2_90380744	chr2	90380744	CpG	0.578528	0.532348	0.896151	0	0.0215919	TRUE	1.82474	0.0441354	0.120584	-0.0855947	-0.125339	-0.946448	-0.00539772	10.6933	0.0794465	0.300685	0.263462	0.313168	0.676293	0.143231	0.864505	0.578528	0.688398	0.745268	0.688987	0.161674	0.969939	NONE
chr16_34586729	chr16	34586729	CpG	0.580505	0.35009	0.862005	1	0.0551126	TRUE	-26.1581	0.0637979	-0.011215	-0.0111136	0.702657	1.29645	0.372627	14.6108	0.115441	0.489576	0.421238	0.454688	1.20731	0.195891	0.0734007	0.580505	0.981724	0.978952	0.122259	0.2829	0.0571428	ENSG00000259680	-741501
chr1_143185920	chr1	143185920	CpG	0.580745	0.415438	0.862005	0	0.11983	TRUE	18.5778	0.0790228	-0.266444	0.110827	0.226526	-0.222231	-0.227692	17.622	0.14308	0.519682	0.483111	0.560158	1.02881	0.234895	0.291774	0.580745	0.608158	0.818555	0.685921	0.828982	0.332378	HIST2H3PS2	720046
chr2_90394718	chr2	90394718	CpG	0.580812	0.238089	0.852119	0	0.127004	TRUE	5.49336	0.0637302	0.315008	0.551773	-0.276345	0.964197	-0.0593729	13.7736	0.115412	0.45364	0.383539	0.452062	1.23518	0.184634	0.690017	0.580812	0.487432	0.150254	0.541001	0.435029	0.747778	NONE
chr16_34591791	chr16	34591791	CpG	0.582291	0.883059	0.996187	1	0.0615199	TRUE	1.55191	-0.0396903	-0.174762	-0.0422262	-0.00906184	-0.671625	-0.0124334	11.6509	0.0721587	0.365876	0.309557	0.342312	0.725027	0.155824	0.894035	0.582291	0.632896	0.891498	0.978881	0.354266	0.936403	ENSG00000259680	-746563
chr16_46398952	chr16	46398952	CpG	0.582409	0.347915	0.862005	1	0.0161219	TRUE	-4.94167	-0.0323434	-0.0986143	0.13592	0.117033	-0.0785441	0.0769104	7.49336	0.05882	0.261039	0.208572	0.227881	0.481418	0.100525	0.509592	0.582409	0.705597	0.514613	0.607551	0.870399	0.44422	SHCBP1	222674
chr16_46390908	chr16	46390908	CpG	0.58241	0.574403	0.911979	1	0.00390912	TRUE	1.60299	-0.021448	-0.0247013	0.0223457	-0.000133954	-0.421202	-0.00854708	4.93457	0.0390058	0.157491	0.134498	0.157169	0.307052	0.0658777	0.745295	0.58241	0.875369	0.868045	0.99932	0.170138	0.896771	SHCBP1	230718
chr2_90381726	chr2	90381726	CpG	0.582649	0.0639969	0.746313	1	0.179019	TRUE	-14.5567	0.0459825	-0.366071	-0.175509	0.407356	1.98115	0.221014	16.4522	0.0836776	0.526906	0.454482	0.430551	1.18382	0.220598	0.376272	0.582649	0.487209	0.699368	0.344084	0.094225	0.316399	NONE
chr10_42077803	chr10	42077803	CpG	0.58277	0.658424	0.947959	0	0.339666	TRUE	-6.69837	0.0962742	-0.106658	0.74631	0.427043	1.05473	0.108237	19.6207	0.175253	0.604756	0.530572	0.663303	1.21384	0.262865	0.732808	0.58277	0.860006	0.159542	0.519697	0.38489	0.680517	ZNF33B	560741
chr16_34573063	chr16	34573063	CpG	0.58334	0.0273894	0.743742	0.375968	0.0580266	TRUE	-2.68833	-0.0342071	-0.0212907	0.00881816	-0.0132909	-0.263144	0.047046	8.60596	0.0623634	0.269702	0.229078	0.261242	0.51396	0.115232	0.754752	0.58334	0.937079	0.969294	0.959425	0.608655	0.683075	ENSG00000259680	-727835
chr16_34582982	chr16	34582982	CpG	0.583355	0.642728	0.947959	0.974246	0.0202539	TRUE	-23.8306	0.0480329	0.036774	0.238703	0.714772	1.41937	0.342698	10.7439	0.0875727	0.325299	0.275385	0.308796	0.83935	0.144287	0.0265514	0.583355	0.909994	0.386052	0.020629	0.0908302	0.0175432	ENSG00000259680	-737754
chr16_34588365	chr16	34588365	CpG	0.584173	0.832471	0.996187	0	0.042139	TRUE	-12.5819	-0.0847746	-0.201076	0.421101	-0.522617	0.157403	0.123888	17.8102	0.154896	0.519105	0.518266	0.629588	1.26958	0.237333	0.479911	0.584173	0.698496	0.416494	0.406486	0.90133	0.601669	ENSG00000259680	-743137
chr16_46392390	chr16	46392390	CpG	0.584283	0.583132	0.911979	NA	0	TRUE	4.25432	-0.0719586	-0.190086	-0.342061	0.503117	-0.724537	-0.0327995	14.3663	0.131518	0.451656	0.412332	0.468095	0.903075	0.191322	0.76713	0.584283	0.673854	0.406779	0.282455	0.422379	0.863881	SHCBP1	229236
chr16_46394913	chr16	46394913	CpG	0.584308	0.137279	0.78383	1	0.00182876	TRUE	-1.31932	-0.0179077	-0.252651	0.00776802	-0.183038	-0.536451	0.0404182	4.15431	0.032732	0.144925	0.112423	0.127522	0.283736	0.0556809	0.750805	0.584308	0.0812761	0.944913	0.151187	0.0586687	0.467906	SHCBP1	226713
chr16_46400033	chr16	46400033	CpG	0.586802	0.477304	0.871727	0.973948	0.112228	TRUE	-7.98367	-0.0217608	-0.390846	0.160225	0.172227	0.268356	0.114632	11.0318	0.0400399	0.363277	0.320278	0.227532	0.394566	0.147868	0.46925	0.586802	0.281976	0.616887	0.44909	0.496423	0.438201	SHCBP1	221593
chr16_46389824	chr16	46389824	CpG	0.58709	0.968129	0.996187	NA	0	TRUE	0.364551	-0.0141416	-0.105261	0.0238378	0.103717	-0.117138	0.0194237	2.94731	0.0260408	0.100941	0.0828633	0.0984582	0.208234	0.0393818	0.901561	0.58709	0.297043	0.773595	0.292153	0.573756	0.62186	SHCBP1	231802
chr2_90385940	chr2	90385940	CpG	0.587714	0.393996	0.862005	1	0.0553412	TRUE	-19.8286	-0.0520981	-0.0464513	-0.0540693	0.431563	1.59055	0.288294	13.5035	0.0960952	0.416897	0.367147	0.392369	1.15339	0.180968	0.141994	0.587714	0.911282	0.88292	0.27138	0.167889	0.111145	NONE
chr1_143184924	chr1	143184924	CpG	0.587898	0.135699	0.78383	NA	0	TRUE	-10.646	0.0418511	0.137815	0.113873	0.0775919	-0.0929381	0.156768	10.3501	0.0772324	0.29822	0.275567	0.325861	0.598228	0.138452	0.303673	0.587898	0.643991	0.679435	0.811793	0.876541	0.257512	HIST2H3PS2	721042
chr1_143239597	chr1	143239597	CpG	0.590283	0.0242973	0.743742	1	0.044431	TRUE	17.2493	-0.0622259	-0.0814866	0.0512134	0.117157	-1.04913	-0.20779	16.3601	0.11557	0.482757	0.454261	0.525563	0.83355	0.218213	0.291722	0.590283	0.865959	0.910237	0.8236	0.208163	0.340977	HIST2H3PS2	666369
chr16_46387185	chr16	46387185	CpG	0.590594	0.0234204	0.743742	0.717527	0.327353	TRUE	2.50417	-0.0653797	-0.275296	0.156652	0.000296971	0.664763	-0.0183578	20.139	0.121529	0.643685	0.551925	0.551887	1.15479	0.269845	0.901042	0.590594	0.668878	0.776542	0.999571	0.564847	0.945761	SHCBP1	234441
chr10_42077826	chr10	42077826	CpG	0.590762	0.658424	0.947959	NA	0	TRUE	8.86003	0.0627611	0.0115207	0.487221	-0.0394357	0.258087	-0.0998795	13.583	0.116715	0.414902	0.367518	0.450108	0.945653	0.181439	0.514215	0.590762	0.977848	0.184937	0.930184	0.784915	0.581987	ZNF33B	560718
chr1_143222147	chr1	143222147	CpG	0.592049	0.877461	0.996187	1	0.00261449	TRUE	8.80421	0.0494244	0.116006	-0.289597	0.0487441	0.301749	-0.0932595	11.4304	0.0922321	0.336038	0.303811	0.338269	0.735173	0.15348	0.441154	0.592049	0.729931	0.340481	0.885423	0.681479	0.543431	HIST2H3PS2	683819
chr16_34582779	chr16	34582779	CpG	0.59243	0.24639	0.853413	1	0.0280885	TRUE	6.75748	-0.0257888	-0.27694	-0.106055	-0.158647	-0.332683	-0.0617763	7.85144	0.0481747	0.251752	0.208816	0.230062	0.434574	0.105066	0.389421	0.59243	0.27131	0.611532	0.490457	0.443951	0.55655	ENSG00000259680	-737551
chr16_46388721	chr16	46388721	CpG	0.593288	0.220794	0.835596	1	0.0291852	TRUE	-2.3588	-0.0250743	0.0470563	0.247091	-0.0660836	-0.00904887	0.04824	7.62385	0.0469488	0.246508	0.208122	0.223309	0.424785	0.102013	0.757019	0.593288	0.848611	0.235133	0.767285	0.983005	0.636299	SHCBP1	232905
chr16_46389015	chr16	46389015	CpG	0.594477	0.471389	0.871727	1	0.141206	TRUE	-16.1267	0.0257254	-0.0458696	0.279506	0.487601	0.807155	0.235703	12.6119	0.0483234	0.414199	0.363689	0.267605	0.458712	0.16908	0.201006	0.594477	0.91182	0.442172	0.0684406	0.0784736	0.163309	SHCBP1	232611
chr1_143263468	chr1	143263468	CpG	0.595617	0.0723794	0.746313	1	0.324575	TRUE	19.5314	-0.0420513	-0.902282	-0.59271	0.572202	0.896723	-0.22931	21.9469	0.0792353	0.67707	0.587675	0.624432	1.05385	0.293381	0.3735	0.595617	0.182654	0.313182	0.35948	0.394824	0.434443	HIST2H3PS2	642498
chr16_46398343	chr16	46398343	CpG	0.596439	0.0562382	0.746313	1	0.0317873	TRUE	1.05437	-0.0236716	-0.322356	-0.127906	0.179766	-0.00086431	0.00466119	7.40158	0.0447032	0.238834	0.204356	0.206947	0.403673	0.0991206	0.886723	0.596439	0.177111	0.531383	0.385033	0.998292	0.962493	SHCBP1	223283
chr16_34584909	chr16	34584909	CpG	0.596746	0.899529	0.996187	1	0.00156394	TRUE	0.0155033	0.0275584	-0.0868002	0.173023	0.0567432	0.484774	0.0233145	6.03121	0.0520867	0.207527	0.165245	0.202271	0.473165	0.0805604	0.997949	0.596746	0.675757	0.295068	0.77907	0.305582	0.772272	ENSG00000259680	-739681
chr16_34583427	chr16	34583427	CpG	0.596908	0.717886	0.978911	0.563426	0.0569079	TRUE	4.30658	-0.0397968	0.467005	0.0993349	0.0506098	-1.17366	-0.0429057	9.90741	0.0752514	0.327846	0.278565	0.302652	0.584195	0.132905	0.663793	0.596908	0.154313	0.721395	0.867196	0.0445341	0.746824	ENSG00000259680	-738199
chr16_46387341	chr16	46387341	CpG	0.597035	0.171759	0.796358	1	0.0281622	TRUE	-1.03338	-0.0490573	0.585656	0.27051	0.0656762	0.32194	0.025851	11.6332	0.092794	0.37994	0.33378	0.379286	0.784856	0.155816	0.929216	0.597035	0.123209	0.417686	0.862528	0.681667	0.86823	SHCBP1	234285
chr2_90392184	chr2	90392184	CpG	0.597262	0.419729	0.862005	NA	0	TRUE	-26.8629	0.0460301	-0.00843616	0.375189	0.668909	1.03791	0.379771	10.108	0.0871216	0.294801	0.267399	0.306905	0.666043	0.135296	0.00786991	0.597262	0.97717	0.160585	0.0292922	0.119156	0.00500113	NONE
chr1_143254512	chr1	143254512	CpG	0.597514	0.883272	0.996187	0	0.10392	TRUE	15.3741	-0.0572091	0.57687	0.327578	-0.6857	-0.875397	-0.191691	14.2743	0.108355	0.439177	0.380408	0.449946	0.939475	0.190823	0.28146	0.597514	0.189006	0.389171	0.127519	0.351443	0.315114	HIST2H3PS2	651454
chr2_90396821	chr2	90396821	CpG	0.597727	0.433253	0.871727	1	0.124454	TRUE	1.02644	0.0542653	0.766435	0.399743	-0.789854	-1.33419	0.000411644	19.5015	0.102839	0.588703	0.472406	0.612114	0.970685	0.261829	0.958024	0.597727	0.192949	0.39745	0.196922	0.169293	0.998746	NONE
chr2_90392171	chr2	90392171	CpG	0.597834	0.419729	0.862005	0.257041	0.174992	TRUE	24.0801	-0.0595874	-0.467113	-1.08387	-0.258948	-1.91506	-0.298523	15.6132	0.112958	0.441481	0.408768	0.461179	0.828697	0.208663	0.123003	0.597834	0.290029	0.00801209	0.574462	0.0208369	0.152532	NONE
chr2_90390647	chr2	90390647	CpG	0.598649	0.395083	0.862005	1	0.00955969	TRUE	3.29496	0.0366483	-0.535839	-0.0993796	0.0950925	-0.306581	-0.020812	8.87132	0.069628	0.281645	0.232217	0.269558	0.518845	0.118632	0.710326	0.598649	0.0571013	0.66868	0.724259	0.554592	0.860738	NONE
chr16_34595494	chr16	34595494	CpG	0.59905	0.360439	0.862005	1	0.139102	TRUE	-9.19662	-0.0315492	-0.330435	-0.207471	0.420708	0.633839	0.144352	13.3798	0.0600061	0.430316	0.376128	0.333287	0.595523	0.179267	0.49186	0.59905	0.442553	0.581225	0.206841	0.287175	0.420686	ENSG00000259680	-750266
chr16_46387834	chr16	46387834	CpG	0.599456	0.938658	0.996187	1	0.00955075	TRUE	2.5387	-0.0159415	0.0827943	0.0200439	-0.211939	-0.185993	-0.023635	4.47707	0.0303542	0.150401	0.125302	0.13235	0.245543	0.0600166	0.570684	0.599456	0.581983	0.872909	0.109299	0.448765	0.693723	SHCBP1	233792
chr1_143193269	chr1	143193269	CpG	0.599752	0.800881	0.988445	NA	0	TRUE	14.7957	-0.0374888	-0.313261	-0.037216	0.139117	-0.430322	-0.199143	10.1211	0.0714402	0.278676	0.246726	0.292541	0.671392	0.135103	0.143776	0.599752	0.26097	0.880102	0.634398	0.521562	0.140479	HIST2H3PS2	712697
chr1_143264632	chr1	143264632	CpG	0.599902	0.541679	0.897405	0.611618	0.0480192	TRUE	-3.39315	-0.0263478	0.114612	0.0955609	-0.0844603	0.157808	0.0596063	8.06265	0.05023	0.245465	0.214078	0.23399	0.404091	0.108018	0.673866	0.599902	0.640558	0.655321	0.718131	0.696148	0.581075	HIST2H3PS2	641334
chr16_46401488	chr16	46401488	CpG	0.602568	0.0401611	0.746313	1	0.00235463	TRUE	3.82065	0.0162015	0.235577	0.128699	-0.157899	-0.126367	-0.0334348	4.03824	0.0311142	0.129593	0.109739	0.12989	0.289306	0.0539982	0.344088	0.602568	0.0690922	0.240889	0.224123	0.662262	0.535795	SHCBP1	220138
chr10_42078511	chr10	42078511	CpG	0.603076	0.396417	0.862005	NA	0	TRUE	1.61623	0.047636	-0.216455	-0.330956	-0.332069	-0.464795	0.000188912	11.8045	0.0916109	0.334598	0.289467	0.335058	0.816889	0.158214	0.891097	0.603076	0.51769	0.252903	0.321646	0.569368	0.999047	ZNF33B	560033
chr16_34574356	chr16	34574356	CpG	0.60367	0.504312	0.884127	0	0.0125781	TRUE	0.234938	0.0184171	-0.0610658	0.195534	-0.161417	-0.216804	0.012015	4.09134	0.0354768	0.135606	0.111515	0.134195	0.27045	0.0548068	0.954208	0.60367	0.652481	0.0795262	0.229033	0.422759	0.826475	ENSG00000259680	-729128
chr1_143218406	chr1	143218406	CpG	0.603788	0.0796256	0.746313	NA	0	TRUE	-6.79486	-0.0415575	-0.0339313	-0.0197691	0.0530698	-0.174382	0.112159	10.5412	0.0800782	0.307694	0.273293	0.311414	0.589472	0.141211	0.519187	0.603788	0.91219	0.942334	0.864683	0.767362	0.427041	HIST2H3PS2	687560
chr16_46388765	chr16	46388765	CpG	0.603809	0.148175	0.78383	1	0.129404	TRUE	-15.0349	0.0230743	-0.287226	0.337151	0.667694	0.764295	0.217769	11.8767	0.0444651	0.396982	0.346934	0.232682	0.413912	0.159253	0.205543	0.603809	0.469358	0.33115	0.00411052	0.0648175	0.171487	SHCBP1	232861
chr16_46389786	chr16	46389786	CpG	0.603937	0.988602	0.996187	NA	0	TRUE	-2.86297	0.0327616	0.19287	0.21548	0.239067	-0.168554	0.0493368	6.39784	0.0631553	0.247072	0.197384	0.223877	0.466262	0.0857703	0.654521	0.603937	0.435024	0.274973	0.285587	0.717726	0.565142	SHCBP1	231840
chr16_46387089	chr16	46387089	CpG	0.604367	0.209397	0.835596	1	0.212272	TRUE	-3.82116	0.0316088	-0.68803	-0.306232	0.476264	-0.183394	0.0683723	15.8343	0.0610055	0.517113	0.452403	0.358818	0.601706	0.212191	0.809306	0.604367	0.183346	0.498469	0.184405	0.760526	0.747286	SHCBP1	234537
chr1_143184680	chr1	143184680	CpG	0.604511	0.220239	0.835596	1	0.538865	TRUE	24.7652	-0.0702902	0.873054	0.991689	-0.327339	-0.180987	-0.316619	30.0366	0.135715	1.06033	0.873861	0.921039	1.53785	0.403705	0.409655	0.604511	0.410294	0.256444	0.722288	0.906315	0.432874	HIST2H3PS2	721286
chr1_143217588	chr1	143217588	CpG	0.605831	0.53402	0.896151	NA	0	TRUE	-10.4445	-0.041996	-0.113264	0.199867	0.276275	-0.0157081	0.151283	10.5488	0.0813824	0.272907	0.273309	0.304575	0.615206	0.140854	0.322117	0.605831	0.678123	0.464605	0.364361	0.97963	0.282805	HIST2H3PS2	688378
chr1_143220115	chr1	143220115	CpG	0.606027	0.149562	0.78383	1	0.0158163	TRUE	-11.9227	0.0446823	-0.322251	-0.0678481	0.442727	-0.217969	0.195813	11.185	0.0866351	0.310882	0.302602	0.32657	0.660995	0.149308	0.286444	0.606027	0.299935	0.82259	0.175198	0.741582	0.189699	HIST2H3PS2	685851
chr2_90398675	chr2	90398675	CpG	0.606251	0.970648	0.996187	NA	0	TRUE	-4.0078	0.0440473	-0.360953	-0.284873	0.245474	-0.0204173	0.0845123	11.0029	0.0854571	0.301021	0.268868	0.313256	0.650629	0.146931	0.715671	0.606251	0.230491	0.289359	0.433262	0.974966	0.565167	NONE
chr1_143193447	chr1	143193447	CpG	0.606565	0.682611	0.963742	0.127621	0.0912339	TRUE	7.55636	-0.0563061	-0.452984	-0.732577	0.296672	-0.608685	-0.0765323	13.7137	0.109336	0.377492	0.373826	0.401713	0.858176	0.182974	0.581629	0.606565	0.230146	0.0500337	0.460201	0.478153	0.67575	HIST2H3PS2	712519
chr1_125181640	chr1	125181640	CpG	0.606668	0.874352	0.996187	1	0.0367626	TRUE	28.9811	0.0368876	-0.0939638	0.654337	-0.190252	-0.403008	-0.388239	12.9219	0.0716491	0.345914	0.304178	0.329684	0.641607	0.173511	0.0249102	0.606668	0.785899	0.0314632	0.563889	0.529923	0.0252508	NONE
chr1_125182561	chr1	125182561	CpG	0.607222	0.421099	0.862005	0	0.168623	TRUE	14.0935	0.0623531	-0.0605456	0.0558097	-0.138081	-0.680977	-0.17553	14.798	0.1213	0.452356	0.406973	0.477047	0.856876	0.19798	0.340897	0.607222	0.893525	0.890925	0.772237	0.426776	0.375292	NONE
chr16_46386909	chr16	46386909	CpG	0.607854	0.634585	0.947959	0	0.135166	TRUE	7.41229	-0.0489415	-0.171864	0.0495768	-0.242626	-0.038549	-0.0767312	11.1395	0.0953766	0.354568	0.300603	0.356812	0.68729	0.149232	0.505791	0.607854	0.627879	0.869003	0.496515	0.955271	0.607131	SHCBP1	234717
chr16_46401087	chr16	46401087	CpG	0.607942	0.0186225	0.743742	1	0.0368556	TRUE	-18.1262	-0.0385327	0.413988	-0.0062144	-0.220134	-0.0359429	0.270712	11.5903	0.0751105	0.348082	0.290233	0.309311	0.636182	0.155752	0.11784	0.607942	0.234306	0.982917	0.476654	0.954945	0.0821933	SHCBP1	220539
chr1_125182698	chr1	125182698	CpG	0.607973	0.421099	0.862005	0	0.0885876	TRUE	-0.915906	0.0525353	-0.385896	0.132408	-0.0224406	0.585144	0.0406662	12.5154	0.102414	0.391892	0.341099	0.402207	0.785709	0.167533	0.941661	0.607973	0.324771	0.697883	0.955506	0.456432	0.80821	NONE
chr10_42070770	chr10	42070770	CpG	0.608034	0.131291	0.78383	NA	0	TRUE	1.86977	0.0598629	0.197154	0.317117	-0.232174	-0.853138	0.00410992	14.1393	0.116719	0.421256	0.359642	0.447127	0.957995	0.189575	0.894795	0.608034	0.639774	0.377908	0.603581	0.373173	0.982703	ZNF33B	567774
chr10_42077767	chr10	42077767	CpG	0.608037	0.658424	0.947959	NA	0	TRUE	19.9399	-0.075691	-0.311473	-0.844465	-0.139313	-1.74549	-0.226577	21.0173	0.147581	0.458638	0.548445	0.504021	1.14167	0.279273	0.342754	0.608037	0.497058	0.123622	0.782239	0.126289	0.417187	ZNF33B	560777
chr16_46388856	chr16	46388856	CpG	0.608065	0.223674	0.83857	0	0.0182804	TRUE	2.18294	0.0260466	-0.307075	0.198165	0.00217445	-0.0112276	-0.0101754	5.69589	0.0507892	0.201849	0.155603	0.182598	0.360929	0.0763995	0.701535	0.608065	0.128182	0.202831	0.990499	0.975184	0.894045	SHCBP1	232770
chr16_34588603	chr16	34588603	CpG	0.608689	0.416296	0.862005	1	0.00494111	TRUE	2.42854	-0.0257856	-0.0161153	0.185591	-0.0203587	0.109286	-0.0168827	6.52769	0.0503679	0.206518	0.173188	0.204777	0.480723	0.0871552	0.709866	0.608689	0.937802	0.283893	0.920806	0.820162	0.846404	ENSG00000259680	-743375
chr16_34583302	chr16	34583302	CpG	0.609256	0.848978	0.996187	0	0.000372428	TRUE	-2.45184	0.0329736	0.0385864	0.372555	-0.085773	-0.030166	0.0579632	7.31504	0.0645105	0.260931	0.203053	0.251762	0.506423	0.0979209	0.737491	0.609256	0.882437	0.0665394	0.733337	0.952501	0.553892	ENSG00000259680	-738074
chr1_143192926	chr1	143192926	CpG	0.609468	0.358021	0.862005	NA	0	TRUE	9.81086	-0.0606888	0.396259	0.429965	-0.650169	0.0259273	-0.106813	15.8461	0.118804	0.522174	0.413482	0.530234	1.22703	0.21249	0.535828	0.609468	0.447934	0.298403	0.220127	0.983142	0.615193	HIST2H3PS2	713040
chr2_90398308	chr2	90398308	CpG	0.609749	0.159989	0.79455	1	1.81436	TRUE	-22.2491	-0.0521178	-1.13998	-0.21094	1.8394	0.906452	0.329748	42.4874	0.102105	1.45677	1.27387	0.890828	1.17793	0.569962	0.600513	0.609749	0.433898	0.86848	0.0389399	0.441579	0.562898	NONE
chr16_34586880	chr16	34586880	CpG	0.610182	0.415786	0.862005	NA	0	TRUE	6.34856	-0.0310138	-0.29789	-0.0212691	0.247255	0.648329	-0.0598242	6.40252	0.0608336	0.250035	0.185105	0.216902	0.654834	0.0857042	0.321406	0.610182	0.2335	0.908522	0.254311	0.322141	0.485157	ENSG00000259680	-741652
chr16_46383353	chr16	46383353	CpG	0.610543	0.789276	0.986777	0	0.0975444	TRUE	-7.70004	0.0553044	-0.460928	-0.191259	0.503813	-0.100305	0.125891	11.8881	0.108589	0.396294	0.328409	0.385397	0.824624	0.159155	0.517173	0.610543	0.24479	0.560311	0.191125	0.903186	0.428947	SHCBP1	238273
chr16_34586933	chr16	34586933	CpG	0.610786	0.258304	0.862005	1	0.0792317	TRUE	7.49425	-0.0511899	-0.258547	0.137124	0.173373	1.23571	-0.0717396	13.4795	0.100579	0.477424	0.380952	0.400819	1.16087	0.180658	0.57823	0.610786	0.588131	0.718884	0.665344	0.287115	0.691292	ENSG00000259680	-741705
chr16_46401489	chr16	46401489	CpG	0.611475	0.0401611	0.746313	1	0.0410706	TRUE	-2.50823	-0.0353482	0.220081	0.363896	-0.331788	-0.353108	0.0522756	10.3497	0.0695874	0.350332	0.278812	0.297056	0.653699	0.138897	0.80851	0.611475	0.529869	0.191836	0.264028	0.58908	0.706648	SHCBP1	220137
chr10_42079763	chr10	42079763	CpG	0.612584	0.957308	0.996187	0	0.0175275	TRUE	-12.124	0.0300699	0.0339925	0.155979	0.0910411	-0.149403	0.178866	7.26159	0.059381	0.204769	0.181628	0.212913	0.52264	0.0973662	0.0949984	0.612584	0.868154	0.390459	0.668944	0.774984	0.0662041	ZNF33B	558781
chr2_90398236	chr2	90398236	CpG	0.612796	0.35569	0.862005	NA	0	TRUE	5.03726	-0.0387603	-0.137158	0.216163	0.0523668	-0.521845	-0.0451736	8.74756	0.0765883	0.304364	0.244031	0.303289	0.626271	0.117037	0.564718	0.612796	0.652251	0.375726	0.862916	0.4047	0.699513	NONE
chr1_125178877	chr1	125178877	CpG	0.612977	0.344305	0.862005	NA	0	TRUE	3.41376	-0.0173881	-0.0864077	0.134927	-0.127423	0.117938	-0.0414314	4.02966	0.0343754	0.134364	0.114833	0.135038	0.282315	0.0539094	0.396907	0.612977	0.520168	0.239998	0.345368	0.676128	0.442168	NONE
chr16_34587042	chr16	34587042	CpG	0.613061	0.101034	0.746313	0	0.142279	TRUE	19.7588	0.0534983	0.240953	0.132216	-0.271783	0.263335	-0.24936	12.3772	0.105789	0.403031	0.342995	0.410362	0.876801	0.165657	0.110403	0.613061	0.549939	0.699887	0.50778	0.763921	0.132252	ENSG00000259680	-741814
chr16_46391977	chr16	46391977	CpG	0.613303	0.766423	0.986777	NA	0	TRUE	-1.17688	0.0397237	0.448968	0.339141	0.083983	0.4077	0.0356446	8.65957	0.0786042	0.295099	0.249201	0.303802	0.638671	0.115682	0.891896	0.613303	0.128155	0.173541	0.78221	0.523242	0.757987	SHCBP1	229649
chr16_46400764	chr16	46400764	CpG	0.614687	0.455637	0.871727	1	0.176432	TRUE	-1.98754	-0.0465063	0.311932	0.237315	-0.286591	-0.393537	0.0387029	16.1427	0.0923855	0.533052	0.448848	0.409994	0.740781	0.216403	0.902009	0.614687	0.558426	0.597	0.484544	0.595248	0.858058	SHCBP1	220862
chr16_34586823	chr16	34586823	CpG	0.614739	0.425965	0.868082	0	0.0679152	TRUE	0.580934	-0.0301592	-0.237475	0.0698025	-0.160938	-0.216336	0.00988825	7.18212	0.0599204	0.222869	0.191119	0.228652	0.405726	0.0962822	0.935532	0.614739	0.286634	0.71494	0.481521	0.593891	0.918201	ENSG00000259680	-741595
chr16_34583840	chr16	34583840	CpG	0.615792	0.408778	0.862005	0	0.165347	TRUE	9.06956	-0.0670297	-1.06665	0.00824183	-0.480892	-1.32203	-0.0959723	15.4312	0.133572	0.509933	0.403323	0.486399	0.95742	0.206148	0.556705	0.615792	0.036461	0.983696	0.322821	0.167332	0.641538	ENSG00000259680	-738612
chr16_34586952	chr16	34586952	CpG	0.616321	0.161945	0.79455	NA	0	TRUE	3.12286	0.0340944	-0.265785	-0.0373548	0.0388249	-0.507968	-0.0256303	7.50335	0.0680431	0.278958	0.206536	0.244327	0.533655	0.100814	0.677268	0.616321	0.340703	0.856475	0.873743	0.341165	0.799316	ENSG00000259680	-741724
chr17_21983820	chr17	21983820	CpG	0.616527	0.278717	0.862005	0	0.229838	TRUE	-46.0533	0.0880058	0.0398412	0.139111	0.881166	1.30165	0.58496	25.7169	0.175738	0.735991	0.644987	0.76479	1.56749	0.343415	0.0733289	0.616527	0.956829	0.829237	0.249252	0.40631	0.0885002	MTRNR2L1	-539291	KCNJ18	291298
chr16_34588069	chr16	34588069	CpG	0.617459	0.982549	0.996187	0	0.025077	TRUE	-2.96568	0.0221378	0.123496	0.316613	-0.129643	-0.0926185	0.0566565	5.21743	0.0443239	0.168496	0.140923	0.170335	0.314207	0.0699092	0.569751	0.617459	0.4636	0.0246587	0.446594	0.76817	0.417693	ENSG00000259680	-742841
chr1_143203897	chr1	143203897	CpG	0.617802	0.540728	0.897405	NA	0	TRUE	25.2565	-0.0696008	0.27818	-0.327707	-0.730672	-1.62611	-0.313612	20.0008	0.13949	0.609927	0.500247	0.629498	0.93356	0.268337	0.206671	0.617802	0.648328	0.512409	0.245755	0.0815363	0.242515	HIST2H3PS2	702069
chr16_46398676	chr16	46398676	CpG	0.617954	0.112397	0.760196	1	0.0268069	TRUE	-0.0777993	0.0247137	-0.102728	0.141801	0.0424829	0.726486	0.00883091	7.56819	0.0495511	0.238991	0.207496	0.227085	0.438421	0.101253	0.991798	0.617954	0.667312	0.49436	0.851599	0.0975091	0.9305	SHCBP1	222950
chr16_46386283	chr16	46386283	CpG	0.618559	0.349597	0.862005	1	0.211432	TRUE	-15.6042	-0.0570414	0.416562	0.485078	-0.0296515	0.0311034	0.225243	18.7174	0.114565	0.597358	0.513487	0.504162	0.868578	0.250943	0.404464	0.618559	0.485589	0.344825	0.953101	0.971434	0.369408	SHCBP1	235343
chr16_46400053	chr16	46400053	CpG	0.618775	0.477304	0.871727	0.78003	0.107567	TRUE	-4.52775	-0.0279821	-0.212707	0.0714201	-0.0492304	-0.236094	0.0769336	10.9349	0.0562356	0.348266	0.303194	0.277362	0.471744	0.146571	0.678826	0.618775	0.541359	0.813775	0.85912	0.616744	0.599661	SHCBP1	221573
chr1_143195134	chr1	143195134	CpG	0.61928	0.264496	0.862005	0	0.104303	TRUE	-3.44659	-0.0439173	-0.184809	0.208491	0.206546	0.33011	0.0662898	10.7141	0.0883878	0.321865	0.286226	0.335864	0.641905	0.143464	0.747689	0.61928	0.565846	0.466361	0.538574	0.607066	0.644034	HIST2H3PS2	710832
chr1_143265890	chr1	143265890	CpG	0.619291	0.894238	0.996187	NA	0	TRUE	2.53338	0.0494273	-1.20084	-0.0624899	0.343492	1.3187	-0.000277062	12.7439	0.0994801	0.423398	0.344658	0.4028	0.887994	0.170963	0.842425	0.619291	0.00456536	0.856124	0.393792	0.137535	0.998707	HIST2H3PS2	640076
chr1_143195508	chr1	143195508	CpG	0.619933	0.366636	0.862005	NA	0	TRUE	25.3301	-0.042505	0.59936	0.277514	-1.05311	-0.754134	-0.320119	11.8513	0.0857051	0.408911	0.341656	0.420994	0.791878	0.158926	0.0325718	0.619933	0.142717	0.416643	0.0123675	0.340927	0.0439816	HIST2H3PS2	710458
chr16_46390023	chr16	46390023	CpG	0.621369	0.932208	0.996187	0.026065	0.0149633	TRUE	1.302	-0.0185769	-0.126284	0.0422728	-0.0431842	-0.167928	0.00832508	4.4362	0.0376119	0.1434	0.120193	0.14348	0.282007	0.0594052	0.769144	0.621369	0.378513	0.725057	0.763432	0.551526	0.888549	SHCBP1	231603
chr16_46389726	chr16	46389726	CpG	0.621512	0.899123	0.996187	NA	0	TRUE	1.88172	-0.0169692	0.113021	0.113272	-0.243064	-0.390503	1.98887e-06	4.11481	0.0343708	0.140408	0.111961	0.133684	0.30073	0.0550525	0.647452	0.621512	0.420853	0.311676	0.0690328	0.19411	0.999971	SHCBP1	231900
chr16_46400224	chr16	46400224	CpG	0.621994	0.830863	0.996187	0	0.00178258	TRUE	0.712047	0.0146967	-0.228294	-0.0271297	-0.108739	0.0590789	-0.00898778	3.36382	0.0298093	0.11425	0.0954951	0.113347	0.249133	0.0449867	0.832358	0.621994	0.0456963	0.776337	0.337386	0.812549	0.841647	SHCBP1	221402
chr10_42091825	chr10	42091825	CpG	0.622075	0.791103	0.986777	1	0.232441	TRUE	9.52648	-0.056449	0.19031	0.0637208	-1.05911	0.906943	-0.109391	21.3078	0.114522	0.634386	0.54791	0.595419	1.31756	0.285361	0.654811	0.622075	0.764184	0.907416	0.0752785	0.491231	0.701468	ZNF33B	546719
chr16_34588301	chr16	34588301	CpG	0.622172	0.789759	0.986777	1	0.0274243	TRUE	-2.30121	-0.0218517	-0.042796	0.194095	0.185021	0.341978	0.0510134	6.91928	0.0443441	0.228119	0.194433	0.196944	0.400907	0.0926824	0.739452	0.622172	0.851187	0.318153	0.347494	0.393654	0.582038	ENSG00000259680	-743073
chr1_143253595	chr1	143253595	CpG	0.623175	0.556186	0.90498	NA	0	TRUE	3.28167	-0.032413	0.404859	0.277454	-0.547875	-0.496538	-0.0330374	8.34213	0.0659664	0.273448	0.22655	0.278745	0.517844	0.111817	0.694035	0.623175	0.138721	0.220691	0.0493558	0.337631	0.767643	HIST2H3PS2	652371
chr1_125179862	chr1	125179862	CpG	0.624646	0.0699788	0.746313	NA	0	TRUE	-8.84376	-0.0620201	0.248175	-0.0959321	0.286886	0.208029	0.143187	15.4776	0.126759	0.474591	0.458035	0.514586	1.22774	0.206868	0.567734	0.624646	0.601027	0.834102	0.577179	0.865451	0.488833	NONE
chr1_143256282	chr1	143256282	CpG	0.625093	0.987025	0.996187	1	0.00226384	TRUE	-9.64934	-0.0454364	0.349891	0.101491	-0.644939	-0.298847	0.154698	14.1137	0.0929845	0.415503	0.358898	0.422126	0.807029	0.189942	0.494173	0.625093	0.399738	0.777341	0.126554	0.711155	0.415389	HIST2H3PS2	649684
chr16_46391077	chr16	46391077	CpG	0.625262	0.71544	0.978911	0.311965	0.0205929	TRUE	-2.51056	0.0253376	0.0259676	0.162463	-0.0166427	0.167308	0.0511875	6.3791	0.0518782	0.209684	0.170662	0.195196	0.427081	0.0855388	0.693906	0.625262	0.901441	0.34112	0.932053	0.695244	0.549565	SHCBP1	230549
chr16_46398753	chr16	46398753	CpG	0.62579	0.169287	0.796358	0.502809	0.0447475	TRUE	-3.27395	-0.0302039	0.0887466	-0.100668	-0.199507	-0.703689	0.0525846	8.33798	0.0619362	0.271902	0.227163	0.245117	0.485158	0.111768	0.694574	0.62579	0.744128	0.657656	0.415687	0.146938	0.638011	SHCBP1	222873
chr2_90402394	chr2	90402394	CpG	0.626247	0.274186	0.862005	NA	0	TRUE	-14.5266	-0.0389208	-0.361967	0.159162	0.202681	0.710842	0.204686	9.88654	0.0799169	0.294604	0.252346	0.294664	0.793209	0.132177	0.141745	0.626247	0.219201	0.528218	0.491554	0.370167	0.121484	NONE
chr2_90385839	chr2	90385839	CpG	0.627248	0.339257	0.862005	NA	0	TRUE	0.391559	0.0784361	0.164698	0.619613	0.298396	0.577505	0.0168567	17.5834	0.161523	0.571565	0.513239	0.628396	1.29393	0.234648	0.982234	0.627248	0.77323	0.227332	0.634892	0.655368	0.94273	NONE
chr16_46390524	chr16	46390524	CpG	0.627347	0.0615049	0.746313	NA	0	TRUE	-1.90128	-0.0139211	0.0705181	0.18589	-0.0393767	-0.403576	0.0211409	3.33559	0.0286758	0.113644	0.0888364	0.100871	0.249056	0.0447949	0.56868	0.627347	0.534917	0.0363942	0.696267	0.105141	0.636963	SHCBP1	231102
chr16_34585751	chr16	34585751	CpG	0.627364	0.68374	0.964656	NA	0	TRUE	-3.99669	-0.0310087	0.497018	0.533713	-0.0522149	-0.043078	0.0641188	6.94931	0.0638774	0.257407	0.20866	0.251241	0.479155	0.093049	0.56521	0.627364	0.0534994	0.0105333	0.835363	0.928363	0.490769	ENSG00000259680	-740523
chr18_108223	chr18	108223	CpG	0.629276	0.558516	0.90498	0	0.0276466	TRUE	-8.40637	-0.0301695	-0.170409	0.184371	0.210829	0.257795	0.113638	7.15723	0.0624955	0.233193	0.182834	0.212953	0.423734	0.0960554	0.240183	0.629276	0.464925	0.313262	0.322162	0.54293	0.236793	USP14	-50385
chr16_34592888	chr16	34592888	CpG	0.629645	0.735699	0.982897	0.865872	0.0450857	TRUE	9.55338	0.0314729	-0.314309	-0.00863069	0.234191	-0.301723	-0.0996511	9.26697	0.0652659	0.304007	0.258711	0.284123	0.535611	0.123933	0.302585	0.629645	0.301189	0.973387	0.409792	0.573213	0.421355	ENSG00000259680	-747660
chr1_143264694	chr1	143264694	CpG	0.630881	0.541679	0.897405	0	0.0181712	TRUE	5.76771	-0.0186361	-0.0986846	0.0792732	-0.286782	-0.185339	-0.0635251	4.78867	0.0387858	0.148779	0.127629	0.151887	0.289891	0.0641245	0.228416	0.630881	0.507142	0.53452	0.0590091	0.522602	0.321855	HIST2H3PS2	641272
chr1_143251681	chr1	143251681	CpG	0.631926	0.644303	0.947959	NA	0	TRUE	-13.6283	-0.0497787	-0.405234	0.402318	0.0351715	0.843993	0.204868	11.5828	0.103918	0.398039	0.331449	0.399013	0.897207	0.154865	0.239354	0.631926	0.308643	0.224819	0.929761	0.346864	0.185876	HIST2H3PS2	654285
chr10_42079332	chr10	42079332	CpG	0.632438	0.380754	0.862005	1	0.0679805	TRUE	-11.683	0.040624	-0.175525	0.314624	-0.0778445	-0.211511	0.18051	12.5803	0.0849345	0.413815	0.338107	0.362338	0.689469	0.168935	0.353057	0.632438	0.671446	0.352089	0.829893	0.759015	0.285288	ZNF33B	559212
chr1_143220583	chr1	143220583	CpG	0.632814	0.212403	0.835596	NA	0	TRUE	6.22445	0.0463235	-0.308086	0.328088	-0.124871	1.43275	-0.0569781	12.1728	0.0969576	0.400759	0.326308	0.410959	1.12762	0.163221	0.609113	0.632814	0.442038	0.314678	0.76124	0.203873	0.727025	HIST2H3PS2	685383
chr10_42079802	chr10	42079802	CpG	0.633151	0.928536	0.996187	1	0.105013	TRUE	-6.45687	-0.0378799	0.430498	-0.0101069	0.228328	0.0318539	0.10657	13.7704	0.0793633	0.408544	0.36666	0.371738	0.754847	0.184609	0.639144	0.633151	0.292003	0.978009	0.539072	0.96634	0.563754	ZNF33B	558742
chr16_46390448	chr16	46390448	CpG	0.633986	0.258205	0.862005	0	0.00130151	TRUE	-9.04351	0.0239681	-0.0829185	-0.0525795	0.276141	0.00413276	0.150433	5.78087	0.0503399	0.192074	0.154327	0.174413	0.403984	0.0775783	0.117727	0.633986	0.665958	0.733327	0.113363	0.991838	0.0524869	SHCBP1	231178
chr10_42080648	chr10	42080648	CpG	0.634145	0.481433	0.871727	0	0.00870867	TRUE	8.26121	-0.037505	-0.124445	0.0727741	-0.352209	-0.966064	-0.087474	9.60875	0.0788084	0.287607	0.244135	0.284339	0.564876	0.128692	0.389922	0.634145	0.66524	0.765635	0.215458	0.0872248	0.496683	ZNF33B	557896
chr1_125180202	chr1	125180202	CpG	0.634849	0.18493	0.797911	1	0.0295661	TRUE	-6.76933	0.0165497	0.034241	0.354558	0.0698731	0.437657	0.110796	6.53067	0.0348478	0.217601	0.186036	0.173323	0.3233	0.0875435	0.299948	0.634849	0.874964	0.0566693	0.686846	0.175826	0.205651	NONE
chr1_143185073	chr1	143185073	CpG	0.63503	0.214576	0.835596	NA	0	TRUE	20.7925	0.0493256	-0.509099	0.213394	-0.000789343	-0.38231	-0.244521	12.9256	0.103918	0.404587	0.356843	0.410033	0.824736	0.171815	0.107699	0.63503	0.208277	0.549836	0.998464	0.642967	0.154688	HIST2H3PS2	720893
chr1_125180330	chr1	125180330	CpG	0.635197	0.656153	0.947959	0	0.10036	TRUE	-3.78972	-0.0389048	-0.232998	0.0215985	0.0396366	-0.409076	0.0785646	9.80801	0.082004	0.304965	0.26373	0.312456	0.55881	0.131395	0.699208	0.635197	0.444857	0.934729	0.899055	0.464139	0.549889	NONE
chr16_46389811	chr16	46389811	CpG	0.635679	0.962789	0.996187	NA	0	TRUE	-2.95455	0.0115248	-0.0544177	0.0471166	0.0772718	0.338875	0.0611274	2.7833	0.0243269	0.0941423	0.0772735	0.0929692	0.21503	0.0372231	0.288451	0.635679	0.56324	0.542035	0.405886	0.115039	0.100551	SHCBP1	231815
chr1_143256013	chr1	143256013	CpG	0.63616	0.841126	0.996187	NA	0	TRUE	3.22929	-0.0460289	-0.638868	-0.0781642	0.00402136	-0.710505	-0.0162946	12.8412	0.0972976	0.397582	0.339018	0.377369	0.722064	0.171847	0.801443	0.63616	0.10808	0.817656	0.991498	0.32512	0.924457	HIST2H3PS2	649953
chr16_34583667	chr16	34583667	CpG	0.636325	0.302837	0.862005	NA	0	TRUE	-0.796955	0.0196621	0.105188	0.0378941	-0.0703243	0.137882	0.014812	4.81707	0.0415827	0.16297	0.133404	0.156727	0.373863	0.0643341	0.868595	0.636325	0.518639	0.776368	0.653644	0.712275	0.817909	ENSG00000259680	-738439
chr16_46401390	chr16	46401390	CpG	0.636763	0.147443	0.78383	1	0.0329489	TRUE	-3.67537	-0.0160927	-0.0962387	0.107247	0.0115227	-0.148987	0.0652103	6.86412	0.0340781	0.220201	0.190246	0.178859	0.326964	0.0919643	0.592341	0.636763	0.662075	0.572941	0.948633	0.648628	0.478273	SHCBP1	220236
chr1_143252913	chr1	143252913	CpG	0.636907	0.716703	0.978911	NA	0	TRUE	14.3156	-0.046565	0.276706	0.132011	-0.416448	-1.13773	-0.180114	13.867	0.0986488	0.393381	0.348716	0.427311	0.860093	0.185333	0.301908	0.636907	0.481804	0.705011	0.32977	0.185904	0.331128	HIST2H3PS2	653053
chr16_46389704	chr16	46389704	CpG	0.639089	0.925792	0.996187	NA	0	TRUE	1.04336	-0.0263057	0.228289	0.507806	-0.011323	-0.788372	0.00164293	6.1893	0.0560922	0.22113	0.178954	0.205249	0.404376	0.0828263	0.866131	0.639089	0.301897	0.00454496	0.956005	0.0512238	0.984174	SHCBP1	231922
chr16_34572053	chr16	34572053	CpG	0.639258	0.0846249	0.746313	0	0.0174495	TRUE	-16.3631	-0.0365678	0.143332	0.150981	0.394873	0.139505	0.227514	9.11179	0.0780136	0.277897	0.23937	0.284446	0.640766	0.121766	0.072524	0.639258	0.606013	0.528207	0.165071	0.82765	0.0617002	ENSG00000259680	-726825
chr9_70038217	chr9	70038217	CpG	0.639641	0.372549	0.862005	NA	0	TRUE	-1.62928	-0.0376721	-0.635212	-0.232985	0.281226	-0.0714372	0.0385657	11.2061	0.0804615	0.286862	0.282716	0.30846	0.785497	0.149187	0.884402	0.639641	0.0268051	0.409885	0.361922	0.927536	0.796016	MAMDC2	-5364	C9orf135	217425
chr2_90398331	chr2	90398331	CpG	0.639924	0.396337	0.862005	0.995641	0.177339	TRUE	-4.76615	-0.0434854	0.158514	-0.0744679	-0.439981	0.257	0.0862766	18.053	0.0929562	0.541302	0.468493	0.503538	0.866177	0.24186	0.791773	0.639924	0.769646	0.873707	0.382238	0.766691	0.7213	NONE
chr16_34584788	chr16	34584788	CpG	0.639947	0.939291	0.996187	0	0.0375702	TRUE	6.33071	-0.0345133	0.0866285	-0.099634	-0.197213	-0.0569282	-0.0572964	8.80171	0.0737821	0.281949	0.236696	0.278856	0.664238	0.117621	0.471981	0.639947	0.758654	0.673802	0.479429	0.931701	0.626169	ENSG00000259680	-739560
chr16_46390320	chr16	46390320	CpG	0.640889	0.38342	0.862005	0.451952	0.0181782	TRUE	-4.23378	-0.0233074	-0.0776647	0.115749	0.032953	0.0852733	0.0893712	6.30798	0.0499669	0.209772	0.171807	0.198192	0.418867	0.0844883	0.502107	0.640889	0.711208	0.500491	0.867946	0.838681	0.290149	SHCBP1	231306
chr16_46391160	chr16	46391160	CpG	0.640911	0.71927	0.978911	0	0.103683	TRUE	-22.9645	-0.0450243	0.311386	0.92653	0.291344	0.0333025	0.323211	10.5671	0.0965304	0.371769	0.301405	0.347627	0.612019	0.141899	0.0297639	0.640911	0.402267	0.00211187	0.401978	0.956605	0.0227412	SHCBP1	230466
chr16_46398823	chr16	46398823	CpG	0.642655	0.299611	0.862005	0	0.000683202	TRUE	6.95354	0.0165467	-0.152649	0.0620002	-0.00299512	0.125009	-0.0715624	4.07549	0.0356618	0.137624	0.112872	0.137127	0.314737	0.0544267	0.0879742	0.642655	0.267356	0.582803	0.982574	0.69123	0.188564	SHCBP1	222803
chr10_42091780	chr10	42091780	CpG	0.642839	0.791103	0.986777	NA	0	TRUE	-13.4681	-0.0390961	-0.483767	-0.430604	0.111433	-1.1787	0.201518	10.6545	0.0843073	0.285921	0.258982	0.28193	0.706648	0.142663	0.206203	0.642839	0.0906537	0.0963761	0.692659	0.0953114	0.15779	ZNF33B	546764
chr16_34586302	chr16	34586302	CpG	0.643286	0.968185	0.996187	0.845206	1.64262	TRUE	-7.94121	-0.100238	-0.583244	0.197463	1.2513	0.374296	0.137326	42.7626	0.216446	1.42399	1.24723	1.06128	1.95522	0.573151	0.852676	0.643286	0.68211	0.874204	0.238379	0.848185	0.810642	ENSG00000259680	-741074
chr1_143222076	chr1	143222076	CpG	0.644003	0.691507	0.96811	0	0.161808	TRUE	-3.74016	0.0538254	-0.427576	-0.364414	0.252744	-0.275548	0.0762951	13.5648	0.116478	0.428543	0.358953	0.416822	0.763989	0.182117	0.782759	0.644003	0.318404	0.310003	0.544276	0.718346	0.675264	HIST2H3PS2	683890
chr16_34592849	chr16	34592849	CpG	0.644037	0.811872	0.9933	NA	0	TRUE	-7.20681	0.015151	0.102503	0.168668	0.0410054	-0.15811	0.117726	3.65782	0.0327899	0.125818	0.104121	0.12495	0.253673	0.0489544	0.0488102	0.644037	0.415252	0.105251	0.74278	0.533099	0.0161812	ENSG00000259680	-747621
chr16_34585894	chr16	34585894	CpG	0.644647	0.356167	0.862005	NA	0	TRUE	-0.719946	0.0249782	0.102786	0.179705	-0.256934	0.327519	0.0215752	6.41741	0.0541578	0.219555	0.171362	0.213284	0.501558	0.0858371	0.910676	0.644647	0.639672	0.29432	0.228336	0.513755	0.801543	ENSG00000259680	-740666
chr17_21969450	chr17	21969450	CpG	0.64486	0.966432	0.996187	NA	0	TRUE	-12.2555	0.0266145	-0.100193	0.0891581	0.258562	1.01371	0.172639	8.4205	0.0577428	0.213158	0.206294	0.216671	0.738692	0.112287	0.145549	0.64486	0.638326	0.665604	0.232736	0.169967	0.124176	MTRNR2L1	-553661	KCNJ18	276928
chr16_46389129	chr16	46389129	CpG	0.6455	0.807353	0.990393	0.882045	0.166728	TRUE	-1.42781	-0.0379758	-0.068422	0.177617	-0.0351974	0.0714549	0.0335276	14.997	0.082552	0.487283	0.417788	0.396699	0.754909	0.20106	0.924151	0.6455	0.888332	0.670738	0.9293	0.92459	0.867563	SHCBP1	232497
chr1_143193425	chr1	143193425	CpG	0.645662	0.637354	0.947959	0	0.199632	TRUE	-3.92659	-0.0635471	-0.248349	-0.0552479	0.151418	0.65689	0.0797949	16.5273	0.138207	0.475236	0.440981	0.499501	1.09382	0.220838	0.812206	0.645662	0.601266	0.900299	0.761785	0.548143	0.717855	HIST2H3PS2	712541
chr16_46394626	chr16	46394626	CpG	0.646921	0.470764	0.871727	0	0.0169174	TRUE	-4.80917	-0.0206627	-0.0607655	0.111458	0.119045	0.510574	0.0757046	5.21363	0.0451108	0.172618	0.14302	0.171077	0.390702	0.0698268	0.356308	0.646921	0.724821	0.435792	0.48652	0.191277	0.278287	SHCBP1	227000
chr16_34584667	chr16	34584667	CpG	0.647188	0.785806	0.986777	0	0.0398082	TRUE	0.506033	-0.060302	-0.236771	0.398726	0.287371	0.426477	0.0215576	13.8379	0.131758	0.510076	0.404733	0.476879	1.21967	0.184624	0.970829	0.647188	0.642514	0.324547	0.546769	0.726589	0.907046	ENSG00000259680	-739439
chr1_143231467	chr1	143231467	CpG	0.647419	0.851568	0.996187	0	0.136195	TRUE	5.49514	-0.0434179	0.020829	-0.140898	-0.218206	-0.408992	-0.0578642	11.71	0.0949336	0.339799	0.308015	0.359119	0.63411	0.156819	0.638876	0.647419	0.951122	0.647355	0.543444	0.518937	0.712138	HIST2H3PS2	674499
chr16_34572994	chr16	34572994	CpG	0.648187	0.0111344	0.743742	0	0.0390264	TRUE	-4.62379	0.0358794	-0.217816	-0.199494	0.440646	0.0140463	0.0791706	9.16054	0.0786342	0.282514	0.24685	0.283934	0.67835	0.122329	0.613734	0.648187	0.440713	0.419	0.120679	0.98348	0.517505	ENSG00000259680	-727766
chr16_46397147	chr16	46397147	CpG	0.648484	0.857185	0.996187	NA	0	TRUE	4.02	-0.0405392	-0.225033	-0.486236	0.188423	-0.616353	-0.0312896	10.5182	0.0889271	0.310293	0.289416	0.331018	0.644162	0.14016	0.702316	0.648484	0.468312	0.0929461	0.569204	0.338653	0.823348	SHCBP1	224479
chr1_143190425	chr1	143190425	CpG	0.649021	0.971209	0.996187	0	0.0296618	TRUE	16.8671	0.0501742	0.80157	0.145491	-0.441576	-0.137399	-0.208591	16.0318	0.110243	0.483232	0.468429	0.531822	1.26058	0.213881	0.292753	0.649021	0.0971625	0.75611	0.406365	0.913205	0.329429	HIST2H3PS2	715541
chr16_46389638	chr16	46389638	CpG	0.649082	0.702597	0.973425	NA	0	TRUE	1.23612	0.0203365	0.0768323	0.0588051	0.000457015	-0.275027	0.00588254	5.4162	0.0446918	0.173626	0.146895	0.174722	0.379871	0.0723311	0.81947	0.649082	0.658115	0.68892	0.997913	0.469065	0.935181	SHCBP1	231988
chr16_34572569	chr16	34572569	CpG	0.649336	0.475891	0.871727	0	0.0617404	TRUE	-4.3222	-0.0574855	0.882573	0.0769875	-0.0512977	-0.350226	0.0667311	14.596	0.12643	0.445637	0.414033	0.471403	0.92637	0.194769	0.767137	0.649336	0.04765	0.852487	0.913346	0.705384	0.731887	ENSG00000259680	-727341
chr2_90385212	chr2	90385212	CpG	0.650371	0.442444	0.871727	NA	0	TRUE	-12.0889	0.0460651	-0.362681	0.138279	0.334421	-0.0195846	0.185618	11.9156	0.101633	0.380822	0.312215	0.370921	0.819011	0.159748	0.310322	0.650371	0.340912	0.657841	0.367271	0.980922	0.24526	NONE
chr16_46391066	chr16	46391066	CpG	0.650731	0.665276	0.947959	1	0.0122233	TRUE	1.71902	-0.0188358	0.143385	0.239523	-0.0770187	-0.294117	-0.014009	5.87851	0.0416033	0.19037	0.161221	0.184023	0.349493	0.0786307	0.769963	0.650731	0.451337	0.137364	0.675562	0.400038	0.858596	SHCBP1	230560
chr16_46389263	chr16	46389263	CpG	0.650998	0.966513	0.996187	0.905556	0.0538444	TRUE	-3.54475	0.0324491	-0.511662	-0.31867	0.15037	-0.15391	0.0920753	11.0222	0.0717303	0.343015	0.289497	0.322627	0.618498	0.147397	0.747755	0.650998	0.135789	0.270997	0.641158	0.803481	0.532185	SHCBP1	232363
chr1_125180106	chr1	125180106	CpG	0.651952	0.0808972	0.746313	1	0.00327729	TRUE	-0.583444	0.0124914	-0.0605712	0.0866249	-0.157148	-0.0629482	0.0241634	3.84162	0.0276939	0.12031	0.103939	0.119128	0.228461	0.0513921	0.879286	0.651952	0.614641	0.404608	0.18712	0.782908	0.638228	NONE
chr1_143265900	chr1	143265900	CpG	0.65197	0.894238	0.996187	1	0.083849	TRUE	-11.7582	-0.0508617	1.04539	0.380747	-0.146938	-0.471226	0.170704	18.1396	0.112769	0.552313	0.490041	0.533588	0.847743	0.244085	0.51685	0.65197	0.0583909	0.437176	0.783027	0.578307	0.484324	HIST2H3PS2	640066
chr16_46390818	chr16	46390818	CpG	0.652861	0.13731	0.78383	0.940327	0.0304807	TRUE	-2.99247	0.0188125	0.232965	0.311403	0.177485	-0.267758	0.0601361	6.95474	0.041825	0.224393	0.192113	0.189336	0.352979	0.093192	0.666994	0.652861	0.299175	0.105032	0.348549	0.448113	0.518738	SHCBP1	230808
chr16_46398893	chr16	46398893	CpG	0.652918	0.195185	0.820923	1	0.0772961	TRUE	-10.6503	0.0346245	0.0657621	-0.0341351	0.567688	-0.179986	0.171154	12.1588	0.0769924	0.391132	0.340548	0.342917	0.651838	0.163024	0.381067	0.652918	0.866479	0.920157	0.09783	0.782456	0.293779	SHCBP1	222733
chr2_90380779	chr2	90380779	CpG	0.654003	0.532348	0.896151	1	0.0221793	TRUE	-6.90539	-0.0370379	-0.601666	-0.1416	0.42129	-0.681168	0.120265	11.3726	0.0826355	0.339665	0.286553	0.321657	0.665819	0.152333	0.543723	0.654003	0.0765024	0.6212	0.19028	0.306283	0.429829	NONE
chr2_90386169	chr2	90386169	CpG	0.65566	0.216782	0.835596	NA	0	TRUE	-5.93702	0.037287	0.234443	0.820523	0.170111	0.881961	0.0836166	10.0926	0.0836196	0.33816	0.278611	0.33233	0.77928	0.135079	0.55636	0.65566	0.488128	0.00322902	0.608739	0.257733	0.535905	NONE
chr1_125178968	chr1	125178968	CpG	0.655991	0.24474	0.852119	NA	0	TRUE	-9.96909	0.0251195	0.115054	-0.0138664	0.219965	-0.0270355	0.166189	6.64768	0.0563906	0.207606	0.184925	0.214673	0.436664	0.0890673	0.133709	0.655991	0.579444	0.940227	0.30553	0.950631	0.0620578	NONE
chr16_34572295	chr16	34572295	CpG	0.65643	0.165215	0.796358	0	0.208092	TRUE	8.8882	0.0621868	-0.848295	-0.265096	-0.404888	-0.898333	-0.0944017	17.0621	0.139793	0.569527	0.442101	0.550008	0.946609	0.228314	0.602414	0.65643	0.136363	0.548754	0.461639	0.34262	0.67926	ENSG00000259680	-727067
chr2_90388303	chr2	90388303	CpG	0.656812	0.380781	0.862005	1	0.58566	TRUE	-2.31418	0.0535243	-0.511993	0.135271	0.323611	-0.221991	0.0566722	27.8345	0.120464	0.926163	0.78684	0.684336	1.12397	0.373132	0.93374	0.656812	0.580392	0.863503	0.636296	0.843431	0.87928	NONE
chr16_46398880	chr16	46398880	CpG	0.657128	0.195185	0.820923	0.492529	0.0132847	TRUE	-3.7162	-0.023345	-0.14444	0.0646811	0.0593503	0.848587	0.0699953	6.46755	0.0525928	0.215642	0.175412	0.195468	0.544511	0.0866994	0.565567	0.657128	0.502977	0.712323	0.761409	0.11913	0.419475	SHCBP1	222746
chr1_125180297	chr1	125180297	CpG	0.657899	0.592553	0.911979	NA	0	TRUE	-1.94043	0.0179036	-0.0274316	-0.0131658	0.129923	0.220496	0.0478117	4.85336	0.0404312	0.159854	0.137967	0.150637	0.368517	0.0648664	0.689295	0.657899	0.863749	0.923976	0.388418	0.549618	0.461074	NONE
chr16_34576097	chr16	34576097	CpG	0.658959	0.957253	0.996187	1	0.248455	TRUE	0.204897	-0.0583169	-0.255137	0.173141	0.0348494	-0.211645	0.0170796	20.7628	0.132133	0.674641	0.573753	0.581764	1.02428	0.278084	0.992126	0.658959	0.705295	0.762829	0.952233	0.8363	0.951026	ENSG00000259680	-730869
chr16_46380821	chr16	46380821	CpG	0.659706	0.259699	0.862005	0.799798	0.229212	TRUE	10.7035	0.0472147	-0.110911	-0.27641	-0.180725	-0.0879062	-0.114071	18.6585	0.107228	0.579385	0.49734	0.533168	0.983753	0.249635	0.566202	0.659706	0.84819	0.578364	0.734637	0.928797	0.647706	SHCBP1	240805
chr16_46399266	chr16	46399266	CpG	0.659827	0.70565	0.973612	0.696939	0.109454	TRUE	-21.0305	0.0509018	0.0780858	-0.0822331	0.481937	0.366649	0.309784	15.3845	0.115646	0.500127	0.418647	0.44394	0.980613	0.20665	0.171628	0.659827	0.875929	0.844277	0.27766	0.708481	0.133854	SHCBP1	222360
chr16_46392886	chr16	46392886	CpG	0.659851	0.355832	0.862005	0	0.0188439	TRUE	-8.56157	-0.0265308	0.109296	-0.139314	0.224087	-0.127502	0.123195	6.70928	0.060281	0.229397	0.187422	0.228089	0.503703	0.0898236	0.201928	0.659851	0.633754	0.457291	0.325876	0.800168	0.170211	SHCBP1	228740
chr16_46388829	chr16	46388829	CpG	0.660461	0.190823	0.811101	NA	0	TRUE	-4.81436	-0.0362429	-0.500599	0.148582	0.347338	0.759566	0.0858897	8.73116	0.0825058	0.314892	0.255956	0.303972	0.846932	0.116637	0.58136	0.660461	0.111892	0.561579	0.253178	0.369802	0.461497	SHCBP1	232797
chr1_125180329	chr1	125180329	CpG	0.660469	0.656153	0.947959	1	0.0352222	TRUE	-9.27479	-0.0258691	-0.135608	-0.154312	-0.0456872	0.0769807	0.149801	9.15841	0.0588916	0.291573	0.246639	0.259215	0.508238	0.12281	0.3112	0.660469	0.641866	0.531536	0.860096	0.879608	0.222548	NONE
chr1_143210898	chr1	143210898	CpG	0.660542	0.945466	0.996187	1	0.666456	TRUE	-0.557509	-0.0566682	-1.1172	-0.12251	1.2286	0.510177	-0.00693289	30.7268	0.129036	0.928796	0.822776	0.749962	1.30994	0.411733	0.985524	0.660542	0.229035	0.881634	0.101377	0.696931	0.986566	HIST2H3PS2	695068
chr16_34592898	chr16	34592898	CpG	0.660564	0.773664	0.986777	0	0.0447404	TRUE	2.85691	-0.0317039	-0.0240326	0.229893	0.029817	-0.20794	-0.0142404	8.00381	0.0721963	0.271075	0.224181	0.272265	0.527999	0.107149	0.721134	0.660564	0.929355	0.305137	0.912794	0.693709	0.89427	ENSG00000259680	-747670
chr16_46398464	chr16	46398464	CpG	0.660584	0.0966591	0.746313	0	0.231543	TRUE	1.357	-0.0545306	-0.362799	-0.208743	-0.0328818	-0.484415	0.00253407	14.5024	0.124185	0.455535	0.390962	0.463381	0.854113	0.194345	0.92545	0.660584	0.425785	0.593396	0.943429	0.570608	0.989597	SHCBP1	223162
chr16_34572092	chr16	34572092	CpG	0.660926	0.080059	0.746313	0	0.153359	TRUE	-3.94651	0.0607717	-0.784787	0.344212	0.292807	0.00318563	0.0790939	15.4299	0.138547	0.542302	0.415878	0.50142	0.94358	0.206356	0.798129	0.660926	0.147858	0.407855	0.55925	0.997306	0.701505	ENSG00000259680	-726864
chr17_21983061	chr17	21983061	CpG	0.661045	0.282181	0.862005	NA	0	TRUE	-10.5788	0.0249885	-0.0993437	0.0239025	0.239977	0.452658	0.116724	8.4143	0.0569902	0.222543	0.207239	0.232583	0.5943	0.112192	0.208666	0.661045	0.655306	0.908177	0.302169	0.446259	0.298157	MTRNR2L1	-540050	KCNJ18	290539
chr1_143216986	chr1	143216986	CpG	0.661733	0.931961	0.996187	0.850292	0.258378	TRUE	29.8993	-0.0635507	0.328541	-0.478204	-0.29603	-0.916036	-0.376844	23.809	0.145251	0.684242	0.625243	0.70459	1.23025	0.317912	0.20919	0.661733	0.631118	0.444374	0.674379	0.456519	0.235871	HIST2H3PS2	688980
chr1_143216872	chr1	143216872	CpG	0.662138	0.931961	0.996187	0	0.0528616	TRUE	8.82317	-0.0457725	0.0851994	-0.0572176	-0.233251	-0.411142	-0.095689	13.1052	0.104752	0.405509	0.353849	0.422831	0.854821	0.175168	0.500783	0.662138	0.833586	0.871542	0.581194	0.630539	0.58488	HIST2H3PS2	689094
chr1_143191198	chr1	143191198	CpG	0.662863	0.655801	0.947959	1	0.621228	TRUE	2.8925	-0.065069	0.000554726	-0.421857	0.40161	0.203886	-0.00635252	31.8914	0.149253	0.937842	0.848148	0.899276	1.26348	0.426739	0.927732	0.662863	0.999528	0.618917	0.655169	0.871803	0.988123	HIST2H3PS2	714768
chr1_143231444	chr1	143231444	CpG	0.66325	0.905174	0.996187	1	0.0486764	TRUE	4.63162	-0.0314074	-0.389617	-0.303133	0.174687	-0.0419754	-0.0291184	11.0394	0.0721297	0.321735	0.294046	0.319312	0.532236	0.147708	0.674812	0.66325	0.2259	0.302588	0.584329	0.937139	0.843723	HIST2H3PS2	674522
chr2_90390474	chr2	90390474	CpG	0.665	0.777533	0.986777	NA	0	TRUE	0.107155	-0.0464731	-0.481487	-0.52388	0.00528829	0.569391	0.0260709	14.3091	0.107323	0.422766	0.355421	0.414064	0.925198	0.191548	0.994025	0.665	0.254746	0.14049	0.98981	0.538274	0.891737	NONE
chr1_125183763	chr1	125183763	CpG	0.665135	0.820804	0.9933	NA	0	TRUE	23.2826	0.0414965	0.1231	-0.175013	-0.485105	-0.0851828	-0.277913	14.1317	0.0958715	0.334239	0.34695	0.377841	0.91063	0.18831	0.0994462	0.665135	0.712651	0.613958	0.199181	0.925472	0.139991	NONE
chr16_46390366	chr16	46390366	CpG	0.665582	0.407556	0.862005	0	0.0235998	TRUE	-1.40154	-0.020238	0.195927	0.192214	-0.206556	-0.396368	0.031132	5.42721	0.0468236	0.178512	0.145199	0.169454	0.359947	0.0727384	0.796219	0.665582	0.272396	0.18557	0.222864	0.270817	0.668651	SHCBP1	231260
chr1_143194722	chr1	143194722	CpG	0.666012	0.988299	0.996187	NA	0	TRUE	-13.6382	-0.0451415	0.347256	0.452977	0.071047	0.527871	0.19251	13.6411	0.104584	0.418482	0.365691	0.431182	0.936971	0.183369	0.317414	0.666012	0.406653	0.215461	0.869123	0.573176	0.293789	HIST2H3PS2	711244
chr2_90398168	chr2	90398168	CpG	0.666274	0.462908	0.871727	1	0.0788232	TRUE	-8.57239	0.0277195	-0.0189919	0.295469	-0.0399298	0.35628	0.111687	11.6993	0.0642744	0.367434	0.317514	0.322079	0.64842	0.15673	0.463723	0.666274	0.958777	0.352077	0.901335	0.58269	0.476089	NONE
chr16_34592586	chr16	34592586	CpG	0.66628	0.633959	0.947959	0	0.0223248	TRUE	-2.04943	-0.0220306	-0.119428	0.0248554	0.233668	0.229818	0.0445007	5.88069	0.0510843	0.183977	0.160019	0.189151	0.390065	0.0786363	0.727463	0.66628	0.516242	0.876563	0.216701	0.555741	0.571458	ENSG00000259680	-747358
chr16_46390425	chr16	46390425	CpG	0.667487	0.490467	0.875928	0	0.00442089	TRUE	-4.02145	0.0165411	-0.0558799	0.080215	0.0861811	-0.0580316	0.0691911	4.47499	0.0385036	0.151645	0.120539	0.139488	0.342477	0.0599803	0.36884	0.667487	0.712506	0.505752	0.536682	0.865445	0.248679	SHCBP1	231201
chr16_46388722	chr16	46388722	CpG	0.667709	0.220794	0.835596	0	0.0345217	TRUE	-3.7897	0.0266717	0.00626644	0.0988615	0.140777	0.552375	0.0698104	7.09558	0.0621291	0.232076	0.189357	0.22119	0.474721	0.09512	0.593277	0.667709	0.978458	0.601608	0.524481	0.244595	0.462998	SHCBP1	232904
chr16_46395719	chr16	46395719	CpG	0.669046	0.0913732	0.746313	0	0.357347	TRUE	6.06794	-0.0696358	0.0800286	0.0101023	-0.280557	-0.292384	-0.0616417	19.3886	0.162907	0.626455	0.529057	0.625407	1.24764	0.259733	0.754307	0.669046	0.898348	0.984765	0.65372	0.814714	0.812403	SHCBP1	225907
chr10_42074046	chr10	42074046	CpG	0.670701	0.978169	0.996187	0	0.0576127	TRUE	-0.991738	0.0546924	0.388207	0.0494334	-0.180248	-0.979767	0.0492729	16.402	0.128632	0.461672	0.417914	0.504569	0.90339	0.220132	0.951786	0.670701	0.40042	0.905841	0.720919	0.278123	0.822887	ZNF33B	564498
chr10_42070690	chr10	42070690	CpG	0.670715	0.37896	0.862005	0.90678	0.307416	TRUE	-36.308	0.0657765	0.593255	0.270799	-0.324917	0.740457	0.508615	25.2886	0.154707	0.717444	0.643598	0.620266	1.21624	0.340448	0.151075	0.670715	0.408294	0.673932	0.600394	0.542651	0.135186	ZNF33B	567854
chr10_42083558	chr10	42083558	CpG	0.671192	0.73413	0.982897	0	0.277017	TRUE	10.7988	-0.0698918	1.0431	0.584095	-0.49228	-1.17987	-0.129807	20.4739	0.16464	0.617827	0.549215	0.661563	1.08576	0.274254	0.597887	0.671192	0.0913478	0.287552	0.456806	0.277182	0.635994	ZNF33B	554986
chr2_90389957	chr2	90389957	CpG	0.671746	0.502143	0.884127	0	0.134309	TRUE	11.5822	-0.0588949	-0.192695	0.298996	-0.663175	-0.673726	-0.129519	16.8023	0.138984	0.603242	0.455767	0.530915	0.982002	0.225706	0.490621	0.671746	0.749398	0.511807	0.211622	0.492667	0.566076	NONE
chr16_34576123	chr16	34576123	CpG	0.671875	0.957253	0.996187	NA	0	TRUE	1.80137	-0.0398632	0.284761	0.273897	-0.295377	0.152151	-0.00847192	10.9248	0.0941111	0.378584	0.304982	0.368639	0.890582	0.146156	0.869032	0.671875	0.451947	0.369144	0.42298	0.864347	0.953777	ENSG00000259680	-730895
chr16_46394578	chr16	46394578	CpG	0.671959	0.580785	0.911979	1	0.0991421	TRUE	3.35623	-0.0216338	-0.125467	-0.0500245	-0.10782	-0.675751	-0.0248665	11.3624	0.051088	0.366412	0.319305	0.277492	0.509769	0.152204	0.767704	0.671959	0.732034	0.875507	0.697608	0.184971	0.870222	SHCBP1	227048
chr16_46400645	chr16	46400645	CpG	0.672461	0.804284	0.988445	NA	0	TRUE	-0.64243	-0.0180379	0.131926	0.254846	-0.275309	0.0257815	0.0273924	5.05535	0.0426657	0.177627	0.141615	0.175198	0.389676	0.0677433	0.898878	0.672461	0.457655	0.0719278	0.116084	0.947249	0.685951	SHCBP1	220981
chr16_34581561	chr16	34581561	CpG	0.672526	0.183063	0.796358	1	0.0192282	TRUE	-1.70454	-0.0140868	0.173826	0.230647	-0.11892	0.0463922	0.0243265	5.66024	0.0333271	0.184499	0.157624	0.157813	0.304458	0.0758244	0.763306	0.672526	0.346115	0.143393	0.451122	0.87889	0.748342	ENSG00000259680	-736333
chr1_143264616	chr1	143264616	CpG	0.673276	0.541679	0.897405	0	0.0125277	TRUE	1.39755	-0.0174926	-0.249663	-0.0511606	0.0498835	-0.0137613	-0.000547739	5.19809	0.0414854	0.157395	0.137554	0.162602	0.317651	0.0694984	0.788038	0.673276	0.112689	0.709943	0.759009	0.965445	0.993712	HIST2H3PS2	641350
chr16_46380846	chr16	46380846	CpG	0.673348	0.259699	0.862005	NA	0	TRUE	-5.41333	-0.0253829	-0.50417	0.075854	-0.0904854	0.526554	0.0940128	6.64103	0.0602121	0.246159	0.182822	0.221703	0.561566	0.0888066	0.414996	0.673348	0.0405459	0.67821	0.683173	0.348423	0.289771	SHCBP1	240780
chr16_34583609	chr16	34583609	CpG	0.673418	0.648477	0.947959	NA	0	TRUE	-4.61679	-0.0308811	0.141067	-0.0844043	0.00563521	-0.755945	0.086794	8.00474	0.0732712	0.289645	0.228126	0.261862	0.48268	0.107682	0.564103	0.673418	0.626234	0.71139	0.982831	0.117316	0.420229	ENSG00000259680	-738381
chr1_143239731	chr1	143239731	CpG	0.673613	0.107344	0.746313	NA	0	TRUE	17.8787	-0.0335441	0.368569	0.287474	-0.791934	-0.467092	-0.218902	12.4262	0.0796404	0.383888	0.319096	0.411808	0.677896	0.166297	0.15021	0.673613	0.337008	0.367641	0.0544718	0.490803	0.188064	HIST2H3PS2	666235
chr1_143256112	chr1	143256112	CpG	0.674374	0.934273	0.996187	NA	0	TRUE	-5.56639	-0.0350756	-0.529985	0.222335	0.222618	-0.0112241	0.0985758	10.2488	0.0834832	0.340219	0.282445	0.32882	0.651058	0.137246	0.587042	0.674374	0.119287	0.431176	0.498394	0.986245	0.472608	HIST2H3PS2	649854
chr2_90382732	chr2	90382732	CpG	0.674546	0.700117	0.973425	1	0.0924785	TRUE	10.296	-0.0367614	-0.155265	-0.470565	-0.0568388	-1.37189	-0.117278	14.4659	0.0875446	0.448287	0.381592	0.416069	0.7493	0.193705	0.476626	0.674546	0.729079	0.217516	0.89134	0.0671157	0.544882	NONE
chr16_34586785	chr16	34586785	CpG	0.675218	0.45309	0.871727	1	0.176873	TRUE	-3.90911	0.0330079	0.291952	0.0496647	0.247891	1.10057	0.0703692	15.9526	0.0787782	0.514073	0.445882	0.411273	0.94416	0.2138	0.806422	0.675218	0.570089	0.911311	0.546682	0.243751	0.742053	ENSG00000259680	-741557
chr1_143219217	chr1	143219217	CpG	0.675874	0.802179	0.988445	NA	0	TRUE	-5.25794	-0.0480568	0.457697	0.516346	-0.474845	-1.45762	0.0818243	16.197	0.114941	0.474503	0.401237	0.462069	0.827021	0.218278	0.745465	0.675874	0.334755	0.198134	0.304115	0.0779864	0.707763	HIST2H3PS2	686749
chr16_46391209	chr16	46391209	CpG	0.676346	0.482019	0.871727	NA	0	TRUE	1.97523	-0.031352	-0.492586	-0.0485815	-0.0292511	-0.0430923	0.00240302	7.06634	0.0751029	0.285183	0.215385	0.234436	0.475342	0.094862	0.77984	0.676346	0.084121	0.821546	0.900704	0.927767	0.97979	SHCBP1	230417
chr16_46401334	chr16	46401334	CpG	0.67646	0.243209	0.852119	0	0.0456651	TRUE	-5.82391	-0.0305344	-0.311693	0.0273467	0.026563	-0.734373	0.101521	8.54693	0.0731715	0.27537	0.228479	0.266701	0.538272	0.114406	0.495616	0.67646	0.257675	0.904729	0.920663	0.172469	0.374876	SHCBP1	220292
chr16_34586919	chr16	34586919	CpG	0.677668	0.287546	0.862005	0	0.0179118	TRUE	-8.75594	-0.0264756	0.0300105	-0.10286	0.386829	-0.192337	0.132196	7.11232	0.0636973	0.244929	0.195157	0.228981	0.482545	0.0955351	0.218287	0.677668	0.902481	0.59815	0.0911521	0.690197	0.166436	ENSG00000259680	-741691
chr16_46388682	chr16	46388682	CpG	0.677732	0.299764	0.862005	0	0.0396546	TRUE	5.06883	-0.0271779	0.305517	0.256883	-0.392344	0.0497678	-0.0458956	7.69804	0.0654005	0.249241	0.208355	0.249075	0.543138	0.103002	0.510244	0.677732	0.220277	0.217609	0.115209	0.926992	0.6559	SHCBP1	232944
chr16_34593222	chr16	34593222	CpG	0.677756	0.0650556	0.746313	0	0.03211	TRUE	-8.59153	-0.0374907	0.331627	0.354888	-0.0386023	0.314302	0.124911	10.2983	0.0902244	0.341588	0.280454	0.321395	0.716245	0.137864	0.404128	0.677756	0.331628	0.205726	0.904397	0.660793	0.364912	ENSG00000259680	-747994
chr16_34584919	chr16	34584919	CpG	0.679045	0.899529	0.996187	NA	0	TRUE	-0.293204	-0.0162668	-0.372397	-0.224868	0.0831008	-0.232747	0.0206894	4.57547	0.039314	0.150405	0.123897	0.147523	0.323839	0.0610578	0.948905	0.679045	0.013288	0.0695307	0.573226	0.472319	0.734723	ENSG00000259680	-739691
chr16_46387916	chr16	46387916	CpG	0.67931	0.914959	0.996187	0	0.0288477	TRUE	-3.09795	-0.0207555	-0.130148	0.181836	-0.00927657	-0.033995	0.0625337	5.65817	0.0502062	0.200073	0.158494	0.189828	0.32752	0.0759825	0.584022	0.67931	0.515367	0.251269	0.961024	0.917332	0.410507	SHCBP1	233710
chr16_46394838	chr16	46394838	CpG	0.679423	0.0746118	0.746313	1	0.000511563	TRUE	2.16113	0.0125243	0.247227	0.0384487	-0.0506081	-0.406665	-0.012464	3.74047	0.0303068	0.122654	0.10133	0.115304	0.262932	0.0500902	0.56342	0.679423	0.0438375	0.70436	0.660727	0.121946	0.803492	SHCBP1	226788
chr16_46391270	chr16	46391270	CpG	0.680158	0.306498	0.862005	1	0.504106	TRUE	0.945789	0.0369804	-0.896679	-0.0796983	0.618486	0.0393309	0.016364	23.9448	0.0897044	0.811076	0.699675	0.53059	0.880485	0.32082	0.968493	0.680158	0.268925	0.909311	0.243754	0.964371	0.95932	SHCBP1	230356
chr1_125178955	chr1	125178955	CpG	0.680431	0.24474	0.852119	NA	0	TRUE	-1.68876	0.0235587	-0.100203	-0.0841818	0.242432	-0.0748419	0.055876	6.70234	0.0571985	0.213977	0.188841	0.21737	0.48326	0.0895168	0.801068	0.680431	0.639579	0.655755	0.264723	0.876925	0.532499	NONE
chr1_143194975	chr1	143194975	CpG	0.681217	0.450204	0.871727	0	0.0273395	TRUE	7.6569	-0.0436051	-0.275987	-0.398906	0.10926	-0.656499	-0.0713406	13.3738	0.106146	0.359676	0.365946	0.393058	0.807668	0.177797	0.566964	0.681217	0.442892	0.275684	0.781033	0.416314	0.688239	HIST2H3PS2	710991
chr2_90383857	chr2	90383857	CpG	0.681556	0.272114	0.862005	0	0.126479	TRUE	-13.1357	0.0514712	-0.335137	-0.247072	0.3487	-0.441154	0.197632	14.7505	0.125435	0.448798	0.38583	0.441341	0.842479	0.197827	0.373183	0.681556	0.455218	0.521936	0.429473	0.600531	0.317789	NONE
chr16_46395443	chr16	46395443	CpG	0.683464	0.074288	0.746313	NA	0	TRUE	-4.86544	-0.0284462	0.262721	0.327908	0.165279	0.184952	0.0768485	7.67012	0.0697655	0.266765	0.219805	0.262246	0.65003	0.102557	0.52586	0.683464	0.324702	0.135749	0.528536	0.776006	0.453661	SHCBP1	226183
chr16_34583765	chr16	34583765	CpG	0.683941	0.821479	0.9933	NA	0	TRUE	-5.42007	0.0315421	-0.0614011	-0.2148	0.363009	0.557349	0.0873645	7.87039	0.0774818	0.277308	0.231281	0.273264	0.72465	0.104971	0.491033	0.683941	0.824767	0.353024	0.18404	0.441817	0.405256	ENSG00000259680	-738537
chr16_34574171	chr16	34574171	CpG	0.684086	0.950752	0.996187	0	0.0481677	TRUE	-12.1708	-0.0379342	-0.725274	-0.184502	0.0303368	-0.624639	0.196409	10.9494	0.0932287	0.407171	0.280143	0.310747	0.546173	0.147714	0.26633	0.684086	0.0748718	0.510154	0.92223	0.252763	0.183631	ENSG00000259680	-728943
chr16_34588252	chr16	34588252	CpG	0.684392	0.924769	0.996187	1	0.00594913	TRUE	5.8803	-0.0105689	-0.14118	0.0124251	-0.115655	-0.1414	-0.0670039	3.78478	0.0260013	0.122878	0.103582	0.114866	0.225889	0.0506593	0.120263	0.684392	0.250577	0.904519	0.313997	0.531333	0.185956	ENSG00000259680	-743024
chr16_34574029	chr16	34574029	CpG	0.685679	0.967259	0.996187	0	0.118609	TRUE	3.66269	0.0426274	-0.386194	0.306912	0.227586	0.274256	-0.0228519	11.8886	0.105324	0.393337	0.328656	0.395752	0.758724	0.159091	0.758017	0.685679	0.326178	0.350386	0.565243	0.717748	0.885784	ENSG00000259680	-728801
chr2_90390765	chr2	90390765	CpG	0.685764	0.0857183	0.746313	NA	0	TRUE	21.7917	-0.0351608	0.0455232	-0.132929	-0.0080579	-0.666908	-0.261714	11.4536	0.0869004	0.320153	0.316325	0.336075	0.714855	0.152317	0.057091	0.685764	0.886928	0.674319	0.980871	0.350857	0.0857566	NONE
chr1_143250017	chr1	143250017	CpG	0.686083	0.686083	0.966599	NA	0	TRUE	-1.58818	0.0392818	-0.288577	0.268108	-0.0495237	-0.51533	0.0357438	12.671	0.0971896	0.359669	0.335777	0.380566	0.728559	0.169046	0.900255	0.686083	0.422356	0.424597	0.896462	0.479363	0.832541	HIST2H3PS2	655949
chr1_125180192	chr1	125180192	CpG	0.686131	0.123187	0.777981	0	0.0175444	TRUE	-4.13318	-0.0151894	-0.115419	0.00703032	0.0246565	-0.024063	0.0626361	4.33534	0.0375871	0.140104	0.118432	0.136784	0.268326	0.0580855	0.340403	0.686131	0.410049	0.952664	0.85695	0.928543	0.28088	NONE
chr16_34592745	chr16	34592745	CpG	0.687275	0.386626	0.862005	0	0.00947529	TRUE	-6.20918	-0.0192711	-0.0209745	0.208898	0.0970979	-0.371363	0.0949068	5.3764	0.0478718	0.186992	0.146981	0.169814	0.382589	0.0720723	0.248133	0.687275	0.91069	0.155244	0.567465	0.331718	0.187896	ENSG00000259680	-747517
chr16_34587254	chr16	34587254	CpG	0.687391	0.2913	0.862005	0	0.152048	TRUE	-11.5889	-0.0486827	0.0421268	0.199455	0.106212	0.409356	0.178749	14.1247	0.120982	0.453551	0.376402	0.452749	0.85843	0.189222	0.411946	0.687391	0.925997	0.596181	0.814524	0.633458	0.344838	ENSG00000259680	-742026
[truncated: 614 more rows]
